# Supplementary material for: Circular RNA hsa_circ_0044234 as distinct molecular signature of triple negative breast cancer: a potential regulator of GATA3
Source: Cancer Cell Int. 2021 Jun 14;21:312. doi: 10.1186/s12935-021-02015-6 (PMC8201848; doi:10.1186/s12935-021-02015-6)
Supplement: Supplementary file 1 — Additional file 1: Table S1. Analysis of DECs in TNBT versus Luminal Tumors based on microarray dataset GSE101124. Table S2. Characteristic of differentially-expressed circRNAs (DECs) in triple negative breast tumor (TNBT) compared with non-TNBT samples. Table S3. MANOVA test for comparing the two groups of high and low levels of circ_0044234 expression in terms of the tumor grade, lymph nodes metastasis (LNM), Ki67 expression status, and tumor subtype (TNBC and nonTNBC). [file 12935_2021_2015_MOESM1_ESM.xlsx]

## Sheet: S. Table 1
Table S1. Analysis of DECs in TNBT versus Luminal Tumors based on microarray dataset GSE101124
	circ ID	logFC	P.Value
	hsa_circRNA_102049	-1.9291	0.146377
	hsa_circRNA_102051	-1.80301	0.00615711
	hsa_circRNA_102619	-1.77602	0.001011
	hsa_circRNA_104208	-1.44077	0.00648013
	hsa_circRNA_102101	-1.21325	0.00140294
	hsa_circRNA_104270	-1.18663	0.00678566
	hsa_circRNA_104211	-1.18301	0.00879015
	hsa_circRNA_101308	-1.10405	0.0705559
	hsa_circRNA_102492	-1.08911	0.00589757
	hsa_circRNA_101429	-1.08247	0.0046678
	hsa_circRNA_002143	-1.04215	0.000307502
	hsa_circRNA_001401	-1.00993	0.00245959
	hsa_circRNA_103345	-0.990359	0.11772
	hsa_circRNA_100731	-0.988428	0.0200287
	hsa_circRNA_103783	-0.962065	0.00405583
	hsa_circRNA_100790	-0.949611	0.0211136
	hsa_circRNA_102888	-0.939651	0.129334
	hsa_circRNA_100695	-0.913261	0.0385464
	hsa_circRNA_104537	-0.863358	0.0663497
	hsa_circRNA_104374	-0.859587	0.00633661
	hsa_circRNA_104121	-0.830486	0.224422
	hsa_circRNA_100868	-0.790476	0.040553
	hsa_circRNA_002117	-0.786869	0.167867
	hsa_circRNA_101315	-0.782952	0.0409091
	hsa_circRNA_101965	-0.763942	0.0163706
	hsa_circRNA_103414	-0.763732	0.00411818
	hsa_circRNA_400101	-0.760366	0.0386208
	hsa_circRNA_103342	-0.748697	0.00977599
	hsa_circRNA_101471	-0.740268	0.0865049
	hsa_circRNA_102225	-0.73488	0.108058
	hsa_circRNA_102895	-0.704222	0.0467459
	hsa_circRNA_100822	-0.703463	0.0947313
	hsa_circRNA_102100	-0.702667	0.000929723
	hsa_circRNA_103403	-0.696701	0.00142223
	hsa_circRNA_100262	-0.690836	0.0290848
	hsa_circRNA_104653	-0.687791	0.0568282
	hsa_circRNA_001153	-0.680277	0.145836
	hsa_circRNA_102651	-0.672506	0.146482
	hsa_circRNA_102119	-0.670419	0.00136133
	hsa_circRNA_104924	-0.661855	0.00328725
	hsa_circRNA_102885	-0.658883	0.228359
	hsa_circRNA_102983	-0.656078	0.120398
	hsa_circRNA_001396	-0.654374	0.0842551
	hsa_circRNA_101381	-0.650328	0.0976769
	hsa_circRNA_104964	-0.645204	0.0786276
	hsa_circRNA_101062	-0.634485	0.000542241
	hsa_circRNA_101717	-0.634359	0.0149378
	hsa_circRNA_104498	-0.626784	0.223897
	hsa_circRNA_001846	-0.622832	0.0681709
	hsa_circRNA_100389	-0.606658	0.0965729
	hsa_circRNA_100319	-0.604958	0.000893328
	hsa_circRNA_100815	-0.604593	0.0364082
	hsa_circRNA_000167	-0.597128	0.12095
	hsa_circRNA_104356	-0.586394	0.0572196
	hsa_circRNA_100685	-0.576687	0.146122
	hsa_circRNA_100356	-0.569736	0.003442
	hsa_circRNA_104313	-0.563745	0.0487797
	hsa_circRNA_103039	-0.56105	0.0315779
	hsa_circRNA_104344	-0.559679	0.0268443
	hsa_circRNA_104227	-0.558439	0.0113648
	hsa_circRNA_400049	-0.552655	0.0141103
	hsa_circRNA_100604	-0.552312	0.0653011
	hsa_circRNA_100719	-0.549768	0.529789
	hsa_circRNA_104471	-0.546205	0.106988
	hsa_circRNA_105000	-0.543295	0.123842
	hsa_circRNA_000629	-0.541996	0.171291
	hsa_circRNA_103619	-0.540091	0.0478473
	hsa_circRNA_103120	-0.538586	0.0586808
	hsa_circRNA_102533	-0.533316	0.00351176
	hsa_circRNA_101873	-0.532632	0.0797162
	hsa_circRNA_102290	-0.525518	0.101349
	hsa_circRNA_100904	-0.523474	0.0815488
	hsa_circRNA_103329	-0.514471	0.127354
	hsa_circRNA_100056	-0.51354	0.101517
	hsa_circRNA_100453	-0.511116	0.171106
	hsa_circRNA_103829	-0.510668	0.0203474
	hsa_circRNA_000554	-0.508636	0.108013
	hsa_circRNA_101264	-0.507678	0.146005
	hsa_circRNA_100433	-0.506497	0.0219781
	hsa_circRNA_103166	-0.506027	0.0902264
	hsa_circRNA_104700	-0.504967	0.0401184
	hsa_circRNA_100146	-0.501174	0.052884
	hsa_circRNA_100687	-0.499984	0.0621286
	hsa_circRNA_100250	-0.493792	0.044856
	hsa_circRNA_001096	-0.487115	0.0702885
	hsa_circRNA_400031	-0.484783	0.0273072
	hsa_circRNA_104332	-0.472891	0.0681481
	hsa_circRNA_102690	-0.471663	0.254824
	hsa_circRNA_102798	-0.471601	0.134922
	hsa_circRNA_103252	-0.469504	0.0144749
	hsa_circRNA_101542	-0.469279	0.0812632
	hsa_circRNA_104168	-0.466608	0.0226223
	hsa_circRNA_102485	-0.462649	0.12808
	hsa_circRNA_002172	-0.461547	0.168751
	hsa_circRNA_102742	-0.45976	0.137923
	hsa_circRNA_104336	-0.455784	0.120554
	hsa_circRNA_103809	-0.454038	0.13899
	hsa_circRNA_102167	-0.451475	0.0239775
	hsa_circRNA_104971	-0.449155	0.115772
	hsa_circRNA_100273	-0.448503	0.0777499
	hsa_circRNA_103668	-0.448119	0.032756
	hsa_circRNA_101738	-0.447502	0.115552
	hsa_circRNA_102579	-0.444236	0.207043
	hsa_circRNA_102289	-0.437596	0.15991
	hsa_circRNA_102782	-0.433049	0.157054
	hsa_circRNA_103781	-0.43211	0.00617171
	hsa_circRNA_104103	-0.430949	0.0939029
	hsa_circRNA_100226	-0.430894	0.239741
	hsa_circRNA_100469	-0.426368	0.0150513
	hsa_circRNA_000166	-0.426137	0.162912
	hsa_circRNA_101032	-0.425806	0.00620025
	hsa_circRNA_101258	-0.415105	0.0788391
	hsa_circRNA_101798	-0.414677	0.279647
	hsa_circRNA_104126	-0.413204	0.443314
	hsa_circRNA_100834	-0.412789	0.0136719
	hsa_circRNA_102984	-0.411535	0.244141
	hsa_circRNA_002178	-0.411327	0.173745
	hsa_circRNA_100492	-0.410806	0.013772
	hsa_circRNA_104676	-0.409221	0.0863452
	hsa_circRNA_104797	-0.407884	0.0103486
	hsa_circRNA_104854	-0.407371	0.0282032
	hsa_circRNA_400029	-0.407239	0.293984
	hsa_circRNA_400012	-0.405771	0.154018
	hsa_circRNA_102689	-0.405205	0.104081
	hsa_circRNA_102116	-0.397636	0.202077
	hsa_circRNA_102439	-0.395373	0.0199707
	hsa_circRNA_103700	-0.394034	0.0349206
	hsa_circRNA_103271	-0.392386	0.114904
	hsa_circRNA_104308	-0.391652	0.0747397
	hsa_circRNA_000585	-0.391338	0.283538
	hsa_circRNA_102220	-0.389802	0.0990103
	hsa_circRNA_101930	-0.389579	0.0306115
	hsa_circRNA_100899	-0.388622	0.319116
	hsa_circRNA_104798	-0.388344	0.0275277
	hsa_circRNA_103647	-0.388044	0.136948
	hsa_circRNA_400006	-0.387941	0.133079
	hsa_circRNA_102209	-0.38789	0.0287219
	hsa_circRNA_000684	-0.387393	0.0697782
	hsa_circRNA_104086	-0.386773	0.211696
	hsa_circRNA_100334	-0.385703	0.0349764
	hsa_circRNA_102034	-0.385644	0.0728668
	hsa_circRNA_101175	-0.382013	0.0351858
	hsa_circRNA_104708	-0.381685	0.00498476
	hsa_circRNA_400087	-0.381387	0.0109735
	hsa_circRNA_103415	-0.381318	0.0385929
	hsa_circRNA_100737	-0.380792	0.0940522
	hsa_circRNA_100435	-0.380675	0.115246
	hsa_circRNA_001195	-0.377699	0.0469702
	hsa_circRNA_101751	-0.377607	0.142608
	hsa_circRNA_100877	-0.375283	0.222796
	hsa_circRNA_101901	-0.374755	0.0576493
	hsa_circRNA_105031	-0.371734	0.0745037
	hsa_circRNA_100498	-0.371561	0.126919
	hsa_circRNA_102751	-0.371267	0.0912072
	hsa_circRNA_104598	-0.370749	0.127415
	hsa_circRNA_102534	-0.370585	0.0467544
	hsa_circRNA_000094	-0.370415	0.00476794
	hsa_circRNA_104231	-0.369967	0.0871512
	hsa_circRNA_400100	-0.367171	0.340712
	hsa_circRNA_101495	-0.367144	0.0595808
	hsa_circRNA_103846	-0.366664	0.178933
	hsa_circRNA_002039	-0.36604	0.0672833
	hsa_circRNA_104443	-0.361828	0.0577222
	hsa_circRNA_102918	-0.361694	0.0373135
	hsa_circRNA_104084	-0.35875	0.356867
	hsa_circRNA_101782	-0.357954	0.0395264
	hsa_circRNA_104572	-0.356098	0.0559374
	hsa_circRNA_100272	-0.356028	0.19317
	hsa_circRNA_101718	-0.3553	0.0266336
	hsa_circRNA_101043	-0.350534	0.159657
	hsa_circRNA_104760	-0.349806	0.0307959
	hsa_circRNA_100631	-0.349374	0.453337
	hsa_circRNA_103076	-0.346907	0.312489
	hsa_circRNA_104668	-0.346324	0.0244939
	hsa_circRNA_102788	-0.34528	0.0165452
	hsa_circRNA_102473	-0.344416	0.18883
	hsa_circRNA_104917	-0.342958	0.0396137
	hsa_circRNA_102451	-0.34249	0.179139
	hsa_circRNA_103455	-0.342177	0.157969
	hsa_circRNA_101077	-0.340809	0.064845
	hsa_circRNA_103689	-0.337651	0.191839
	hsa_circRNA_103285	-0.336476	0.224131
	hsa_circRNA_100110	-0.335369	0.146348
	hsa_circRNA_000997	-0.335311	0.530696
	hsa_circRNA_102438	-0.334517	0.0649508
	hsa_circRNA_103580	-0.333431	0.0465378
	hsa_circRNA_103478	-0.33343	0.135433
	hsa_circRNA_105055	-0.333337	0.121039
	hsa_circRNA_101636	-0.332864	0.314075
	hsa_circRNA_104430	-0.332137	0.0470098
	hsa_circRNA_104095	-0.330581	0.0241206
	hsa_circRNA_102899	-0.328285	0.0526414
	hsa_circRNA_100872	-0.32597	0.0273506
	hsa_circRNA_103688	-0.325513	0.276659
	hsa_circRNA_102357	-0.325175	0.0223335
	hsa_circRNA_104609	-0.324521	0.0331622
	hsa_circRNA_100646	-0.32209	0.427647
	hsa_circRNA_101314	-0.320793	0.0273382
	hsa_circRNA_101820	-0.320377	0.166108
	hsa_circRNA_104755	-0.319754	0.0795546
	hsa_circRNA_104634	-0.319666	0.195683
	hsa_circRNA_100409	-0.319146	0.108513
	hsa_circRNA_101963	-0.31904	0.0104841
	hsa_circRNA_103119	-0.318625	0.0247691
	hsa_circRNA_101064	-0.318018	0.0925505
	hsa_circRNA_102322	-0.31584	0.119475
	hsa_circRNA_100525	-0.314855	0.14628
	hsa_circRNA_105023	-0.312542	0.06111
	hsa_circRNA_101932	-0.310912	0.115017
	hsa_circRNA_104675	-0.310194	0.0452489
	hsa_circRNA_104261	-0.30959	0.189963
	hsa_circRNA_102520	-0.307666	0.0644211
	hsa_circRNA_101002	-0.305357	0.0747881
	hsa_circRNA_104759	-0.304201	0.140775
	hsa_circRNA_103679	-0.303275	0.0944083
	hsa_circRNA_100845	-0.302117	0.147801
	hsa_circRNA_104756	-0.300461	0.1825
	hsa_circRNA_104852	-0.299788	0.157822
	hsa_circRNA_103388	-0.29833	0.0365205
	hsa_circRNA_100889	-0.296552	0.220049
	hsa_circRNA_102476	-0.296524	0.0233009
	hsa_circRNA_101445	-0.294838	0.118339
	hsa_circRNA_400076	-0.294369	0.112976
	hsa_circRNA_000280	-0.294172	0.0396304
	hsa_circRNA_001379	-0.293013	0.226069
	hsa_circRNA_100168	-0.292463	0.0225152
	hsa_circRNA_103316	-0.292183	0.0846211
	hsa_circRNA_100720	-0.291871	0.247825
	hsa_circRNA_104994	-0.290996	0.0821112
	hsa_circRNA_100709	-0.290694	0.0504291
	hsa_circRNA_101014	-0.288484	0.0817457
	hsa_circRNA_100108	-0.288221	0.10987
	hsa_circRNA_001678	-0.287863	0.248167
	hsa_circRNA_102844	-0.286229	0.0871208
	hsa_circRNA_101584	-0.28535	0.104979
	hsa_circRNA_103817	-0.284407	0.0451071
	hsa_circRNA_103164	-0.284083	0.12468
	hsa_circRNA_104442	-0.283575	0.397171
	hsa_circRNA_102955	-0.283367	0.0685584
	hsa_circRNA_101018	-0.283348	0.178566
	hsa_circRNA_100464	-0.282532	0.0343398
	hsa_circRNA_101725	-0.281949	0.17118
	hsa_circRNA_400005	-0.279356	0.136881
	hsa_circRNA_103102	-0.276656	0.0362662
	hsa_circRNA_102687	-0.276376	0.181946
	hsa_circRNA_102567	-0.275533	0.0588759
	hsa_circRNA_102456	-0.273307	0.100094
	hsa_circRNA_102228	-0.272477	0.0625027
	hsa_circRNA_102863	-0.272199	0.0945239
	hsa_circRNA_102313	-0.271741	0.0397656
	hsa_circRNA_100227	-0.271408	0.360836
	hsa_circRNA_103939	-0.270948	0.0760426
	hsa_circRNA_104566	-0.270698	0.20139
	hsa_circRNA_102054	-0.26982	0.0969981
	hsa_circRNA_100001	-0.268793	0.0839918
	hsa_circRNA_400103	-0.26808	0.320501
	hsa_circRNA_102414	-0.26783	0.168045
	hsa_circRNA_400090	-0.267816	0.25693
	hsa_circRNA_400063	-0.266989	0.172985
	hsa_circRNA_100103	-0.266983	0.0637014
	hsa_circRNA_101877	-0.266232	0.149795
	hsa_circRNA_102073	-0.266222	0.0792099
	hsa_circRNA_101592	-0.265827	0.282
	hsa_circRNA_000679	-0.265704	0.33217
	hsa_circRNA_101775	-0.265567	0.0316208
	hsa_circRNA_104481	-0.265497	0.0472944
	hsa_circRNA_103705	-0.264634	0.0822784
	hsa_circRNA_103390	-0.264177	0.336425
	hsa_circRNA_103382	-0.263152	0.0331034
	hsa_circRNA_101556	-0.262613	0.0532264
	hsa_circRNA_101672	-0.262427	0.0983036
	hsa_circRNA_102178	-0.262305	0.0313545
	hsa_circRNA_101924	-0.261874	0.235179
	hsa_circRNA_104118	-0.260983	0.0695344
	hsa_circRNA_104698	-0.260804	0.252693
	hsa_circRNA_102816	-0.260452	0.141659
	hsa_circRNA_101159	-0.259881	0.0533605
	hsa_circRNA_100836	-0.25962	0.0724877
	hsa_circRNA_101325	-0.259564	0.0564075
	hsa_circRNA_103607	-0.258762	0.191227
	hsa_circRNA_102871	-0.256407	0.119247
	hsa_circRNA_101590	-0.256373	0.0809921
	hsa_circRNA_103944	-0.256355	0.398525
	hsa_circRNA_103975	-0.256191	0.353226
	hsa_circRNA_103410	-0.255518	0.69756
	hsa_circRNA_100613	-0.255211	0.122026
	hsa_circRNA_102661	-0.254395	0.14022
	hsa_circRNA_101904	-0.254153	0.17003
	hsa_circRNA_104133	-0.253718	0.247694
	hsa_circRNA_101697	-0.253295	0.0327925
	hsa_circRNA_101206	-0.252988	0.0937095
	hsa_circRNA_400024	-0.252873	0.42476
	hsa_circRNA_100388	-0.251713	0.0867546
	hsa_circRNA_104671	-0.251655	0.0661078
	hsa_circRNA_101001	-0.251074	0.175916
	hsa_circRNA_100751	-0.251014	0.339527
	hsa_circRNA_102352	-0.250439	0.130867
	hsa_circRNA_104632	-0.250019	0.145881
	hsa_circRNA_400061	-0.249551	0.132153
	hsa_circRNA_101090	-0.249457	0.0649774
	hsa_circRNA_102799	-0.249332	0.100856
	hsa_circRNA_100042	-0.249273	0.082509
	hsa_circRNA_102599	-0.24845	0.157901
	hsa_circRNA_103422	-0.248141	0.206065
	hsa_circRNA_105041	-0.247598	0.0692854
	hsa_circRNA_103354	-0.247354	0.332829
	hsa_circRNA_102030	-0.24671	0.0895011
	hsa_circRNA_400091	-0.245961	0.160789
	hsa_circRNA_104268	-0.245682	0.0212046
	hsa_circRNA_103710	-0.245219	0.128875
	hsa_circRNA_102039	-0.244528	0.155869
	hsa_circRNA_100961	-0.24352	0.0520289
	hsa_circRNA_101222	-0.242752	0.0588854
	hsa_circRNA_104405	-0.242515	0.209978
	hsa_circRNA_103731	-0.242328	0.175992
	hsa_circRNA_100140	-0.241573	0.0617043
	hsa_circRNA_101075	-0.24134	0.193776
	hsa_circRNA_104169	-0.240955	0.105477
	hsa_circRNA_103081	-0.240416	0.190028
	hsa_circRNA_104738	-0.240392	0.136705
	hsa_circRNA_103309	-0.239952	0.220918
	hsa_circRNA_102359	-0.239219	0.448473
	hsa_circRNA_101225	-0.238292	0.466851
	hsa_circRNA_104094	-0.238278	0.109897
	hsa_circRNA_101642	-0.237333	0.114953
	hsa_circRNA_102381	-0.236881	0.0592702
	hsa_circRNA_000486	-0.236381	0.135351
	hsa_circRNA_101303	-0.236017	0.0916548
	hsa_circRNA_100022	-0.235982	0.0510336
	hsa_circRNA_103355	-0.23539	0.189802
	hsa_circRNA_101003	-0.235127	0.191827
	hsa_circRNA_000921	-0.234454	0.076795
	hsa_circRNA_104666	-0.234261	0.224141
	hsa_circRNA_103574	-0.234106	0.371244
	hsa_circRNA_103220	-0.23393	0.187803
	hsa_circRNA_000943	-0.233873	0.0640325
	hsa_circRNA_103741	-0.233761	0.0747953
	hsa_circRNA_104506	-0.233585	0.40427
	hsa_circRNA_103348	-0.233321	0.100164
	hsa_circRNA_101867	-0.232445	0.13018
	hsa_circRNA_103093	-0.232249	0.232662
	hsa_circRNA_000941	-0.231856	0.125853
	hsa_circRNA_102465	-0.231674	0.190049
	hsa_circRNA_104503	-0.231386	0.462218
	hsa_circRNA_400079	-0.231168	0.0524968
	hsa_circRNA_100623	-0.23027	0.223599
	hsa_circRNA_100205	-0.22995	0.206615
	hsa_circRNA_103869	-0.229643	0.139095
	hsa_circRNA_400037	-0.228514	0.268997
	hsa_circRNA_101226	-0.227735	0.292397
	hsa_circRNA_002144	-0.227507	0.453412
	hsa_circRNA_104170	-0.227065	0.0756566
	hsa_circRNA_102091	-0.227064	0.206949
	hsa_circRNA_102928	-0.226779	0.346976
	hsa_circRNA_104866	-0.226211	0.0595018
	hsa_circRNA_104780	-0.225628	0.394846
	hsa_circRNA_100239	-0.224972	0.147662
	hsa_circRNA_102531	-0.223903	0.218031
	hsa_circRNA_104841	-0.223509	0.0718915
	hsa_circRNA_104107	-0.222996	0.149298
	hsa_circRNA_102368	-0.222655	0.102181
	hsa_circRNA_102544	-0.222082	0.0724769
	hsa_circRNA_001915	-0.220421	0.304756
	hsa_circRNA_101722	-0.219498	0.208222
	hsa_circRNA_104678	-0.219447	0.204546
	hsa_circRNA_101078	-0.218728	0.373216
	hsa_circRNA_101263	-0.218332	0.0516131
	hsa_circRNA_100666	-0.217457	0.0971503
	hsa_circRNA_101040	-0.217392	0.316269
	hsa_circRNA_002111	-0.217223	0.262376
	hsa_circRNA_100696	-0.217208	0.491207
	hsa_circRNA_102929	-0.217153	0.185139
	hsa_circRNA_104719	-0.216365	0.28208
	hsa_circRNA_104904	-0.215903	0.214203
	hsa_circRNA_103325	-0.215589	0.187018
	hsa_circRNA_102784	-0.214481	0.108064
	hsa_circRNA_104961	-0.213538	0.387599
	hsa_circRNA_102212	-0.212975	0.140869
	hsa_circRNA_101461	-0.212924	0.145061
	hsa_circRNA_100610	-0.212792	0.172755
	hsa_circRNA_100665	-0.212485	0.118063
	hsa_circRNA_400068	-0.210511	0.0923515
	hsa_circRNA_104656	-0.210087	0.0898062
	hsa_circRNA_100420	-0.209712	0.192578
	hsa_circRNA_100605	-0.209321	0.200143
	hsa_circRNA_101541	-0.208825	0.19821
	hsa_circRNA_104543	-0.208378	0.19386
	hsa_circRNA_102526	-0.207843	0.400461
	hsa_circRNA_103479	-0.207432	0.15301
	hsa_circRNA_002050	-0.206545	0.0658883
	hsa_circRNA_102450	-0.206528	0.12196
	hsa_circRNA_103405	-0.206227	0.280693
	hsa_circRNA_000300	-0.205216	0.0577838
	hsa_circRNA_103248	-0.204932	0.140345
	hsa_circRNA_102360	-0.204396	0.132439
	hsa_circRNA_102393	-0.203873	0.132091
	hsa_circRNA_103262	-0.203842	0.144508
	hsa_circRNA_103666	-0.203718	0.0801512
	hsa_circRNA_400093	-0.203318	0.0892548
	hsa_circRNA_100360	-0.203142	0.0966043
	hsa_circRNA_000578	-0.202968	0.37634
	hsa_circRNA_101322	-0.202859	0.389345
	hsa_circRNA_101181	-0.20227	0.122982
	hsa_circRNA_101708	-0.201366	0.301059
	hsa_circRNA_000671	-0.20085	0.186386
	hsa_circRNA_104244	-0.200591	0.154123
	hsa_circRNA_103494	-0.200575	0.267377
	hsa_circRNA_101372	-0.199691	0.188407
	hsa_circRNA_100039	-0.199047	0.124941
	hsa_circRNA_103803	-0.198665	0.215652
	hsa_circRNA_104826	-0.198282	0.334629
	hsa_circRNA_102615	-0.197683	0.126686
	hsa_circRNA_104568	-0.197496	0.156592
	hsa_circRNA_100713	-0.197437	0.259724
	hsa_circRNA_100037	-0.196665	0.217976
	hsa_circRNA_100750	-0.196574	0.265239
	hsa_circRNA_101457	-0.195847	0.211462
	hsa_circRNA_102621	-0.195018	0.165177
	hsa_circRNA_102113	-0.194532	0.16832
	hsa_circRNA_100863	-0.194483	0.176515
	hsa_circRNA_103711	-0.193809	0.203105
	hsa_circRNA_103065	-0.193256	0.136234
	hsa_circRNA_100879	-0.1931	0.243502
	hsa_circRNA_101623	-0.192969	0.362999
	hsa_circRNA_102633	-0.192509	0.22202
	hsa_circRNA_101888	-0.19247	0.141273
	hsa_circRNA_102881	-0.192442	0.304761
	hsa_circRNA_101353	-0.191547	0.141965
	hsa_circRNA_104560	-0.190803	0.176797
	hsa_circRNA_100211	-0.190277	0.179126
	hsa_circRNA_000571	-0.189862	0.16915
	hsa_circRNA_102562	-0.189738	0.307699
	hsa_circRNA_104263	-0.189611	0.211006
	hsa_circRNA_104641	-0.189387	0.218977
	hsa_circRNA_102950	-0.189238	0.251697
	hsa_circRNA_103972	-0.188803	0.429817
	hsa_circRNA_100109	-0.188513	0.162593
	hsa_circRNA_101491	-0.188345	0.289758
	hsa_circRNA_101719	-0.188288	0.245847
	hsa_circRNA_102991	-0.188133	0.165165
	hsa_circRNA_100684	-0.187844	0.178831
	hsa_circRNA_104975	-0.187606	0.517298
	hsa_circRNA_102364	-0.186747	0.2638
	hsa_circRNA_104914	-0.186642	0.270936
	hsa_circRNA_104138	-0.186208	0.227191
	hsa_circRNA_104165	-0.185672	0.500595
	hsa_circRNA_102919	-0.184534	0.255288
	hsa_circRNA_104096	-0.184526	0.10425
	hsa_circRNA_101267	-0.184346	0.101109
	hsa_circRNA_102066	-0.184249	0.353066
	hsa_circRNA_101467	-0.183745	0.0870151
	hsa_circRNA_102949	-0.183277	0.280037
	hsa_circRNA_102416	-0.183028	0.0943521
	hsa_circRNA_103002	-0.182764	0.276274
	hsa_circRNA_100612	-0.182228	0.333051
	hsa_circRNA_100873	-0.181958	0.189686
	hsa_circRNA_001023	-0.181096	0.120438
	hsa_circRNA_100069	-0.181058	0.182306
	hsa_circRNA_101257	-0.180694	0.251524
	hsa_circRNA_100251	-0.180444	0.207584
	hsa_circRNA_102922	-0.180297	0.407574
	hsa_circRNA_102434	-0.179018	0.328571
	hsa_circRNA_104642	-0.178484	0.520258
	hsa_circRNA_104483	-0.178169	0.301686
	hsa_circRNA_104959	-0.177081	0.270988
	hsa_circRNA_104057	-0.176815	0.315312
	hsa_circRNA_103053	-0.176747	0.250636
	hsa_circRNA_103523	-0.176705	0.303194
	hsa_circRNA_400077	-0.176606	0.169549
	hsa_circRNA_103270	-0.176318	0.160306
	hsa_circRNA_104599	-0.175735	0.167808
	hsa_circRNA_100634	-0.175432	0.163051
	hsa_circRNA_100667	-0.175368	0.0982098
	hsa_circRNA_400052	-0.175211	0.454505
	hsa_circRNA_101968	-0.175069	0.382217
	hsa_circRNA_104045	-0.17468	0.25919
	hsa_circRNA_101207	-0.174626	0.243357
	hsa_circRNA_104468	-0.174489	0.291416
	hsa_circRNA_001952	-0.17427	0.19398
	hsa_circRNA_102219	-0.174104	0.259841
	hsa_circRNA_102720	-0.174023	0.437109
	hsa_circRNA_100329	-0.173743	0.305912
	hsa_circRNA_104373	-0.173533	0.231068
	hsa_circRNA_100202	-0.173261	0.600223
	hsa_circRNA_100323	-0.173196	0.394927
	hsa_circRNA_001201	-0.173016	0.191988
	hsa_circRNA_001255	-0.172398	0.174017
	hsa_circRNA_101213	-0.171996	0.727405
	hsa_circRNA_101850	-0.171776	0.400674
	hsa_circRNA_001838	-0.171123	0.320071
	hsa_circRNA_103644	-0.171087	0.21368
	hsa_circRNA_102850	-0.170031	0.511392
	hsa_circRNA_102157	-0.169992	0.257433
	hsa_circRNA_104456	-0.169729	0.323064
	hsa_circRNA_102616	-0.169572	0.122121
	hsa_circRNA_000250	-0.169538	0.626463
	hsa_circRNA_102323	-0.169422	0.393101
	hsa_circRNA_102614	-0.169274	0.184658
	hsa_circRNA_104478	-0.169197	0.226211
	hsa_circRNA_000410	-0.169146	0.310655
	hsa_circRNA_102585	-0.169042	0.117014
	hsa_circRNA_100770	-0.168931	0.265519
	hsa_circRNA_100757	-0.168676	0.324454
	hsa_circRNA_102334	-0.16854	0.433565
	hsa_circRNA_100216	-0.168027	0.514954
	hsa_circRNA_103937	-0.167884	0.222427
	hsa_circRNA_104593	-0.16648	0.356657
	hsa_circRNA_104858	-0.166406	0.729174
	hsa_circRNA_104974	-0.166373	0.330895
	hsa_circRNA_104411	-0.166121	0.210774
	hsa_circRNA_104469	-0.164475	0.182786
	hsa_circRNA_101779	-0.164058	0.221284
	hsa_circRNA_101802	-0.16333	0.138101
	hsa_circRNA_100177	-0.163113	0.259585
	hsa_circRNA_104931	-0.162983	0.26375
	hsa_circRNA_104781	-0.162954	0.117418
	hsa_circRNA_103060	-0.162923	0.229673
	hsa_circRNA_100195	-0.162553	0.253931
	hsa_circRNA_101705	-0.162377	0.211148
	hsa_circRNA_100962	-0.16232	0.214548
	hsa_circRNA_100422	-0.161878	0.305827
	hsa_circRNA_104878	-0.161637	0.44107
	hsa_circRNA_101368	-0.161439	0.497671
	hsa_circRNA_102805	-0.161276	0.213879
	hsa_circRNA_100809	-0.161215	0.150072
	hsa_circRNA_001676	-0.161015	0.506277
	hsa_circRNA_100091	-0.160791	0.269729
	hsa_circRNA_102118	-0.160539	0.29083
	hsa_circRNA_104040	-0.160068	0.346403
	hsa_circRNA_102179	-0.159189	0.164122
	hsa_circRNA_102889	-0.158987	0.244606
	hsa_circRNA_103890	-0.15857	0.530544
	hsa_circRNA_102273	-0.158353	0.321252
	hsa_circRNA_103744	-0.158316	0.155829
	hsa_circRNA_102380	-0.157245	0.456209
	hsa_circRNA_101749	-0.156933	0.217265
	hsa_circRNA_101419	-0.156613	0.317504
	hsa_circRNA_101227	-0.155983	0.405169
	hsa_circRNA_103885	-0.155858	0.311031
	hsa_circRNA_101290	-0.155563	0.417125
	hsa_circRNA_102590	-0.15483	0.168605
	hsa_circRNA_104877	-0.154608	0.402491
	hsa_circRNA_100621	-0.154416	0.235762
	hsa_circRNA_102137	-0.15438	0.312772
	hsa_circRNA_104940	-0.153925	0.553915
	hsa_circRNA_100094	-0.153341	0.174462
	hsa_circRNA_100706	-0.153118	0.176236
	hsa_circRNA_100715	-0.152384	0.423449
	hsa_circRNA_104216	-0.152371	0.321273
	hsa_circRNA_102796	-0.151376	0.376771
	hsa_circRNA_001426	-0.150379	0.194122
	hsa_circRNA_000598	-0.149918	0.313401
	hsa_circRNA_102980	-0.149812	0.328981
	hsa_circRNA_103193	-0.149772	0.266153
	hsa_circRNA_100117	-0.14973	0.451868
	hsa_circRNA_104460	-0.149659	0.369852
	hsa_circRNA_000651	-0.149162	0.195453
	hsa_circRNA_102349	-0.148758	0.165341
	hsa_circRNA_101311	-0.148312	0.578322
	hsa_circRNA_400059	-0.14813	0.513342
	hsa_circRNA_102701	-0.147885	0.220597
	hsa_circRNA_000526	-0.147633	0.217628
	hsa_circRNA_105018	-0.147618	0.227576
	hsa_circRNA_101651	-0.147615	0.160669
	hsa_circRNA_105017	-0.147188	0.541237
	hsa_circRNA_100342	-0.147101	0.458674
	hsa_circRNA_100405	-0.146848	0.474156
	hsa_circRNA_100229	-0.145994	0.264449
	hsa_circRNA_103985	-0.145827	0.460624
	hsa_circRNA_104540	-0.14525	0.20184
	hsa_circRNA_001216	-0.144963	0.573242
	hsa_circRNA_104466	-0.144534	0.363375
	hsa_circRNA_104716	-0.144478	0.329075
	hsa_circRNA_100714	-0.144191	0.466365
	hsa_circRNA_102121	-0.143918	0.444863
	hsa_circRNA_104026	-0.143482	0.369341
	hsa_circRNA_103447	-0.142256	0.285287
	hsa_circRNA_100236	-0.14202	0.749332
	hsa_circRNA_104977	-0.141814	0.568773
	hsa_circRNA_101597	-0.141762	0.24557
	hsa_circRNA_102951	-0.141385	0.349548
	hsa_circRNA_101906	-0.141293	0.593706
	hsa_circRNA_104732	-0.141225	0.389475
	hsa_circRNA_102287	-0.140813	0.163446
	hsa_circRNA_102007	-0.140412	0.714997
	hsa_circRNA_104927	-0.140229	0.553512
	hsa_circRNA_104109	-0.14006	0.314394
	hsa_circRNA_100732	-0.139908	0.416658
	hsa_circRNA_101742	-0.139802	0.163213
	hsa_circRNA_100060	-0.139778	0.178673
	hsa_circRNA_104973	-0.139391	0.406838
	hsa_circRNA_102243	-0.139274	0.29454
	hsa_circRNA_104730	-0.139078	0.366572
	hsa_circRNA_101170	-0.13906	0.207162
	hsa_circRNA_100192	-0.13882	0.228606
	hsa_circRNA_102261	-0.138439	0.405435
	hsa_circRNA_104584	-0.138295	0.199341
	hsa_circRNA_000721	-0.138075	0.283443
	hsa_circRNA_400089	-0.137432	0.47149
	hsa_circRNA_102009	-0.137298	0.55786
	hsa_circRNA_100688	-0.137292	0.451442
	hsa_circRNA_100704	-0.137083	0.269967
	hsa_circRNA_100898	-0.136514	0.425221
	hsa_circRNA_104727	-0.135286	0.459579
	hsa_circRNA_100327	-0.135099	0.33946
	hsa_circRNA_100633	-0.134841	0.44205
	hsa_circRNA_100912	-0.134801	0.501889
	hsa_circRNA_101789	-0.134382	0.393703
	hsa_circRNA_101852	-0.134334	0.367823
	hsa_circRNA_103617	-0.1339	0.400939
	hsa_circRNA_100017	-0.133674	0.422819
	hsa_circRNA_102015	-0.133649	0.19595
	hsa_circRNA_104987	-0.133027	0.493475
	hsa_circRNA_104695	-0.131196	0.480829
	hsa_circRNA_400074	-0.130922	0.402948
	hsa_circRNA_103416	-0.130878	0.384785
	hsa_circRNA_000481	-0.130866	0.376294
	hsa_circRNA_103470	-0.13039	0.318285
	hsa_circRNA_100300	-0.130279	0.375175
	hsa_circRNA_100693	-0.130102	0.278944
	hsa_circRNA_100238	-0.130074	0.309678
	hsa_circRNA_100245	-0.129818	0.316135
	hsa_circRNA_101999	-0.129778	0.196215
	hsa_circRNA_101796	-0.129642	0.391496
	hsa_circRNA_101816	-0.129496	0.360781
	hsa_circRNA_100542	-0.129362	0.294718
	hsa_circRNA_101354	-0.128864	0.298571
	hsa_circRNA_101223	-0.128699	0.484956
	hsa_circRNA_103748	-0.128666	0.523079
	hsa_circRNA_104928	-0.128564	0.322851
	hsa_circRNA_104163	-0.128297	0.215693
	hsa_circRNA_102804	-0.128274	0.328505
	hsa_circRNA_101076	-0.127815	0.514703
	hsa_circRNA_102089	-0.127664	0.373866
	hsa_circRNA_103563	-0.127657	0.428144
	hsa_circRNA_100184	-0.126752	0.272595
	hsa_circRNA_101067	-0.126664	0.273815
	hsa_circRNA_104669	-0.126388	0.515369
	hsa_circRNA_103529	-0.126161	0.465079
	hsa_circRNA_101247	-0.126045	0.464177
	hsa_circRNA_103037	-0.12598	0.2654
	hsa_circRNA_104451	-0.125921	0.359673
	hsa_circRNA_103279	-0.125666	0.622743
	hsa_circRNA_102639	-0.12563	0.511911
	hsa_circRNA_104976	-0.125486	0.480396
	hsa_circRNA_102213	-0.125392	0.46204
	hsa_circRNA_101910	-0.125002	0.35287
	hsa_circRNA_103050	-0.124979	0.281878
	hsa_circRNA_102246	-0.124489	0.249799
	hsa_circRNA_100308	-0.124354	0.328693
	hsa_circRNA_104970	-0.12368	0.280735
	hsa_circRNA_400015	-0.123601	0.448343
	hsa_circRNA_101627	-0.123463	0.292381
	hsa_circRNA_104752	-0.12344	0.367135
	hsa_circRNA_101035	-0.123342	0.399402
	hsa_circRNA_103684	-0.122809	0.262135
	hsa_circRNA_102824	-0.122706	0.359904
	hsa_circRNA_103353	-0.122539	0.417682
	hsa_circRNA_101846	-0.121941	0.358958
	hsa_circRNA_104586	-0.121767	0.576636
	hsa_circRNA_101757	-0.121766	0.486344
	hsa_circRNA_103025	-0.121515	0.287704
	hsa_circRNA_104761	-0.121126	0.453625
	hsa_circRNA_102504	-0.120897	0.41591
	hsa_circRNA_101665	-0.120619	0.311036
	hsa_circRNA_102014	-0.120327	0.417557
	hsa_circRNA_103653	-0.119829	0.278426
	hsa_circRNA_100913	-0.119468	0.367419
	hsa_circRNA_104859	-0.119112	0.766425
	hsa_circRNA_101698	-0.118489	0.393684
	hsa_circRNA_102550	-0.117994	0.325792
	hsa_circRNA_100445	-0.117946	0.44256
	hsa_circRNA_100374	-0.117566	0.509673
	hsa_circRNA_100147	-0.117487	0.66376
	hsa_circRNA_103604	-0.11732	0.373315
	hsa_circRNA_103404	-0.11718	0.494019
	hsa_circRNA_103784	-0.11691	0.428954
	hsa_circRNA_102263	-0.116781	0.313188
	hsa_circRNA_102470	-0.116069	0.667757
	hsa_circRNA_103027	-0.115956	0.511608
	hsa_circRNA_102300	-0.115852	0.438261
	hsa_circRNA_000617	-0.115748	0.284697
	hsa_circRNA_103187	-0.115606	0.347557
	hsa_circRNA_400099	-0.115032	0.501184
	hsa_circRNA_102441	-0.114853	0.585367
	hsa_circRNA_104944	-0.114839	0.515128
	hsa_circRNA_100122	-0.114677	0.352031
	hsa_circRNA_102262	-0.114657	0.429745
	hsa_circRNA_103497	-0.114144	0.398934
	hsa_circRNA_104616	-0.113938	0.665171
	hsa_circRNA_101050	-0.113903	0.323612
	hsa_circRNA_002006	-0.113733	0.353321
	hsa_circRNA_102134	-0.113728	0.540798
	hsa_circRNA_101255	-0.11344	0.331163
	hsa_circRNA_001064	-0.113242	0.620873
	hsa_circRNA_100256	-0.113207	0.360419
	hsa_circRNA_104032	-0.113039	0.410641
	hsa_circRNA_101249	-0.112286	0.429686
	hsa_circRNA_104809	-0.112124	0.388538
	hsa_circRNA_103269	-0.111881	0.449455
	hsa_circRNA_101581	-0.11151	0.347294
	hsa_circRNA_101960	-0.111124	0.33989
	hsa_circRNA_100780	-0.110802	0.359074
	hsa_circRNA_001109	-0.110763	0.557141
	hsa_circRNA_101895	-0.110659	0.641259
	hsa_circRNA_102235	-0.110507	0.398618
	hsa_circRNA_102122	-0.110424	0.43635
	hsa_circRNA_001288	-0.110228	0.863825
	hsa_circRNA_101952	-0.109931	0.394388
	hsa_circRNA_102452	-0.109822	0.484508
	hsa_circRNA_001800	-0.109317	0.716027
	hsa_circRNA_101644	-0.10916	0.47159
	hsa_circRNA_100616	-0.10909	0.392043
	hsa_circRNA_100896	-0.108693	0.517532
	hsa_circRNA_100571	-0.108618	0.407029
	hsa_circRNA_102154	-0.108507	0.398012
	hsa_circRNA_101711	-0.107855	0.37075
	hsa_circRNA_400064	-0.107645	0.661116
	hsa_circRNA_101897	-0.107277	0.379658
	hsa_circRNA_102972	-0.106943	0.397062
	hsa_circRNA_104243	-0.10676	0.524642
	hsa_circRNA_100175	-0.106327	0.396059
	hsa_circRNA_400034	-0.106078	0.676349
	hsa_circRNA_100465	-0.106023	0.408675
	hsa_circRNA_100668	-0.105932	0.520915
	hsa_circRNA_000466	-0.105916	0.39909
	hsa_circRNA_001296	-0.105784	0.443222
	hsa_circRNA_104302	-0.105118	0.618723
	hsa_circRNA_100429	-0.104154	0.455451
	hsa_circRNA_103648	-0.104049	0.370375
	hsa_circRNA_101328	-0.103901	0.536432
	hsa_circRNA_100421	-0.103179	0.573574
	hsa_circRNA_101410	-0.102765	0.329159
	hsa_circRNA_104251	-0.102435	0.434486
	hsa_circRNA_101964	-0.102247	0.398606
	hsa_circRNA_101903	-0.102238	0.370195
	hsa_circRNA_001808	-0.102125	0.572742
	hsa_circRNA_104941	-0.101808	0.480823
	hsa_circRNA_103259	-0.101682	0.524338
	hsa_circRNA_103928	-0.101554	0.396729
	hsa_circRNA_103379	-0.1015	0.467732
	hsa_circRNA_100679	-0.101436	0.500984
	hsa_circRNA_400092	-0.100767	0.520312
	hsa_circRNA_105030	-0.1005	0.355065
	hsa_circRNA_103687	-0.100303	0.433519
	hsa_circRNA_100651	-0.100089	0.406309
	hsa_circRNA_101279	-0.0989753	0.489987
	hsa_circRNA_102457	-0.0984208	0.380377
	hsa_circRNA_104311	-0.0983323	0.499679
	hsa_circRNA_100073	-0.0981044	0.501716
	hsa_circRNA_104007	-0.0970789	0.509151
	hsa_circRNA_103964	-0.0967925	0.794768
	hsa_circRNA_102128	-0.0965064	0.451079
	hsa_circRNA_101234	-0.0962888	0.445277
	hsa_circRNA_104635	-0.0961291	0.572881
	hsa_circRNA_101937	-0.0959073	0.382462
	hsa_circRNA_103090	-0.09562	0.381781
	hsa_circRNA_102424	-0.0954451	0.530353
	hsa_circRNA_104773	-0.095238	0.461053
	hsa_circRNA_100223	-0.0952338	0.65139
	hsa_circRNA_100874	-0.0950563	0.469277
	hsa_circRNA_104249	-0.0950354	0.487107
	hsa_circRNA_100438	-0.0949961	0.639484
	hsa_circRNA_104357	-0.0949696	0.544966
	hsa_circRNA_101841	-0.0947501	0.556731
	hsa_circRNA_103107	-0.0947454	0.545514
	hsa_circRNA_103558	-0.0946693	0.730158
	hsa_circRNA_100119	-0.0946538	0.426824
	hsa_circRNA_100157	-0.0945006	0.361839
	hsa_circRNA_104583	-0.0942763	0.639333
	hsa_circRNA_104627	-0.0936685	0.476683
	hsa_circRNA_100426	-0.093658	0.516696
	hsa_circRNA_101399	-0.0934899	0.336941
	hsa_circRNA_000764	-0.0933655	0.373123
	hsa_circRNA_101787	-0.0933287	0.491095
	hsa_circRNA_100857	-0.0927619	0.41268
	hsa_circRNA_100150	-0.0925889	0.409896
	hsa_circRNA_103650	-0.0921023	0.471502
	hsa_circRNA_101318	-0.0915694	0.495446
	hsa_circRNA_101632	-0.0915148	0.545933
	hsa_circRNA_103018	-0.0912666	0.589994
	hsa_circRNA_104397	-0.0911136	0.410196
	hsa_circRNA_104701	-0.0908139	0.584081
	hsa_circRNA_100656	-0.0906588	0.388239
	hsa_circRNA_103299	-0.0905151	0.421918
	hsa_circRNA_001498	-0.0902782	0.525945
	hsa_circRNA_104457	-0.0901446	0.711028
	hsa_circRNA_101579	-0.090102	0.532462
	hsa_circRNA_101655	-0.0900692	0.458392
	hsa_circRNA_000046	-0.0900686	0.800028
	hsa_circRNA_104213	-0.0899718	0.512097
	hsa_circRNA_103691	-0.089919	0.602579
	hsa_circRNA_102153	-0.0896865	0.52302
	hsa_circRNA_104655	-0.089323	0.631588
	hsa_circRNA_102348	-0.0887277	0.641178
	hsa_circRNA_104117	-0.0881061	0.560268
	hsa_circRNA_102744	-0.0879385	0.551338
	hsa_circRNA_104412	-0.087874	0.571846
	hsa_circRNA_103349	-0.0878445	0.433291
	hsa_circRNA_002086	-0.0877456	0.625032
	hsa_circRNA_100626	-0.0875675	0.577334
	hsa_circRNA_102603	-0.0872145	0.599805
	hsa_circRNA_104271	-0.0871797	0.44532
	hsa_circRNA_104305	-0.0870031	0.578835
	hsa_circRNA_000095	-0.086964	0.465807
	hsa_circRNA_000422	-0.0869301	0.764658
	hsa_circRNA_101647	-0.0864666	0.471873
	hsa_circRNA_103443	-0.0861803	0.532843
	hsa_circRNA_104833	-0.0859074	0.676846
	hsa_circRNA_103546	-0.0857639	0.723675
	hsa_circRNA_101788	-0.0855359	0.449331
	hsa_circRNA_101365	-0.085371	0.468436
	hsa_circRNA_104590	-0.0853502	0.486789
	hsa_circRNA_101088	-0.0853436	0.430165
	hsa_circRNA_102462	-0.0848997	0.556065
	hsa_circRNA_100033	-0.0847325	0.66304
	hsa_circRNA_103176	-0.0847315	0.573358
	hsa_circRNA_001049	-0.0846591	0.597601
	hsa_circRNA_104450	-0.0843715	0.609846
	hsa_circRNA_100946	-0.0838304	0.531177
	hsa_circRNA_104934	-0.083762	0.534336
	hsa_circRNA_102702	-0.0835262	0.489215
	hsa_circRNA_101537	-0.0834609	0.660417
	hsa_circRNA_103504	-0.083205	0.537828
	hsa_circRNA_100508	-0.0828638	0.659788
	hsa_circRNA_100411	-0.0828196	0.51144
	hsa_circRNA_101501	-0.0827034	0.592813
	hsa_circRNA_104801	-0.0826832	0.598049
	hsa_circRNA_104807	-0.082399	0.49665
	hsa_circRNA_101889	-0.0822835	0.710787
	hsa_circRNA_101034	-0.0814315	0.39962
	hsa_circRNA_103273	-0.08122	0.566713
	hsa_circRNA_102715	-0.0811408	0.65547
	hsa_circRNA_101851	-0.0811364	0.48542
	hsa_circRNA_101254	-0.0807758	0.495431
	hsa_circRNA_102432	-0.0806358	0.712027
	hsa_circRNA_000945	-0.080535	0.450442
	hsa_circRNA_100099	-0.0803689	0.484634
	hsa_circRNA_100088	-0.0802311	0.562067
	hsa_circRNA_105052	-0.0800849	0.509058
	hsa_circRNA_101560	-0.0799774	0.468223
	hsa_circRNA_103798	-0.0798942	0.547536
	hsa_circRNA_001486	-0.0797867	0.509681
	hsa_circRNA_100257	-0.0797201	0.703501
	hsa_circRNA_103167	-0.0791755	0.440607
	hsa_circRNA_100007	-0.0791738	0.639715
	hsa_circRNA_100473	-0.0790963	0.460178
	hsa_circRNA_104361	-0.0790595	0.686644
	hsa_circRNA_102574	-0.0789098	0.610004
	hsa_circRNA_103605	-0.0783551	0.542486
	hsa_circRNA_104186	-0.077949	0.776796
	hsa_circRNA_104003	-0.0779303	0.663241
	hsa_circRNA_102345	-0.0775312	0.539737
	hsa_circRNA_104269	-0.0774336	0.546706
	hsa_circRNA_103350	-0.0772607	0.552333
	hsa_circRNA_102913	-0.0772337	0.493037
	hsa_circRNA_101923	-0.0771672	0.62245
	hsa_circRNA_103052	-0.0766122	0.689344
	hsa_circRNA_100848	-0.0762427	0.560345
	hsa_circRNA_102901	-0.0761964	0.442902
	hsa_circRNA_101539	-0.0761428	0.691377
	hsa_circRNA_105021	-0.0759852	0.792115
	hsa_circRNA_103906	-0.0757585	0.607379
	hsa_circRNA_100691	-0.0751998	0.485788
	hsa_circRNA_103561	-0.0749135	0.572639
	hsa_circRNA_102301	-0.074722	0.602768
	hsa_circRNA_000791	-0.0746473	0.735519
	hsa_circRNA_100669	-0.0744287	0.619824
	hsa_circRNA_101271	-0.074226	0.697854
	hsa_circRNA_101179	-0.0742256	0.512633
	hsa_circRNA_104433	-0.0741947	0.736469
	hsa_circRNA_104205	-0.0734045	0.555021
	hsa_circRNA_103023	-0.0733705	0.604438
	hsa_circRNA_104736	-0.0733694	0.592992
	hsa_circRNA_100430	-0.0729262	0.564841
	hsa_circRNA_000776	-0.0724766	0.435781
	hsa_circRNA_103445	-0.0724587	0.656853
	hsa_circRNA_100812	-0.0721312	0.573591
	hsa_circRNA_102644	-0.0720559	0.566953
	hsa_circRNA_400053	-0.0718836	0.482297
	hsa_circRNA_102190	-0.0715236	0.864916
	hsa_circRNA_103213	-0.0714661	0.610336
	hsa_circRNA_101474	-0.0713563	0.664696
	hsa_circRNA_102879	-0.0708849	0.713122
	hsa_circRNA_400102	-0.0707615	0.477982
	hsa_circRNA_101907	-0.0706431	0.702711
	hsa_circRNA_001701	-0.0701928	0.708073
	hsa_circRNA_103257	-0.0701268	0.567222
	hsa_circRNA_103549	-0.0698078	0.556469
	hsa_circRNA_100876	-0.0695163	0.704275
	hsa_circRNA_101580	-0.0692417	0.563201
	hsa_circRNA_102411	-0.0692337	0.654725
	hsa_circRNA_100827	-0.0686909	0.667359
	hsa_circRNA_101688	-0.0684853	0.600112
	hsa_circRNA_000931	-0.0679555	0.740996
	hsa_circRNA_104078	-0.0679499	0.683446
	hsa_circRNA_101794	-0.0678289	0.616045
	hsa_circRNA_101183	-0.0677668	0.674832
	hsa_circRNA_101140	-0.0677395	0.615518
	hsa_circRNA_100585	-0.0673273	0.54221
	hsa_circRNA_101527	-0.0672793	0.581899
	hsa_circRNA_101832	-0.0670228	0.655679
	hsa_circRNA_100818	-0.0667599	0.604317
	hsa_circRNA_104873	-0.0665009	0.631879
	hsa_circRNA_100020	-0.0664904	0.647465
	hsa_circRNA_101465	-0.0664253	0.655596
	hsa_circRNA_103246	-0.0659934	0.619454
	hsa_circRNA_101030	-0.0658869	0.669406
	hsa_circRNA_101434	-0.0656018	0.624369
	hsa_circRNA_100632	-0.0653379	0.898905
	hsa_circRNA_101291	-0.0650639	0.651701
	hsa_circRNA_101815	-0.0648207	0.692553
	hsa_circRNA_102723	-0.0646229	0.661241
	hsa_circRNA_101830	-0.0643663	0.558735
	hsa_circRNA_100044	-0.0640316	0.781961
	hsa_circRNA_101334	-0.0638222	0.622287
	hsa_circRNA_101022	-0.06346	0.727384
	hsa_circRNA_103677	-0.0632422	0.660809
	hsa_circRNA_104366	-0.062993	0.686354
	hsa_circRNA_001430	-0.0624636	0.569623
	hsa_circRNA_103941	-0.0622259	0.66262
	hsa_circRNA_104753	-0.0620626	0.609997
	hsa_circRNA_104799	-0.0614725	0.609076
	hsa_circRNA_101900	-0.0614028	0.660017
	hsa_circRNA_101766	-0.0611928	0.616227
	hsa_circRNA_104849	-0.0610042	0.653048
	hsa_circRNA_101125	-0.0606933	0.727565
	hsa_circRNA_102195	-0.060603	0.616758
	hsa_circRNA_101920	-0.060452	0.651074
	hsa_circRNA_102976	-0.0601716	0.571923
	hsa_circRNA_103923	-0.0601107	0.720557
	hsa_circRNA_102203	-0.0600707	0.534346
	hsa_circRNA_101285	-0.059468	0.695139
	hsa_circRNA_104980	-0.0594511	0.640291
	hsa_circRNA_104947	-0.0593232	0.652399
	hsa_circRNA_001594	-0.0592971	0.768533
	hsa_circRNA_103292	-0.0591099	0.722151
	hsa_circRNA_104149	-0.0591075	0.73749
	hsa_circRNA_100614	-0.059065	0.655616
	hsa_circRNA_100112	-0.0589649	0.669397
	hsa_circRNA_101058	-0.0586152	0.568746
	hsa_circRNA_101366	-0.0585374	0.622126
	hsa_circRNA_102817	-0.0583983	0.616406
	hsa_circRNA_103154	-0.0583978	0.603062
	hsa_circRNA_100979	-0.0582356	0.690825
	hsa_circRNA_102320	-0.0581598	0.551203
	hsa_circRNA_100887	-0.058158	0.68302
	hsa_circRNA_104309	-0.0581341	0.660012
	hsa_circRNA_101219	-0.0580971	0.542198
	hsa_circRNA_103284	-0.0580585	0.662411
	hsa_circRNA_102763	-0.0580296	0.639934
	hsa_circRNA_400002	-0.057957	0.622745
	hsa_circRNA_100391	-0.0578055	0.729131
	hsa_circRNA_100851	-0.0577679	0.678399
	hsa_circRNA_100881	-0.0573603	0.718144
	hsa_circRNA_102543	-0.0572376	0.851876
	hsa_circRNA_101602	-0.0572192	0.64373
	hsa_circRNA_104080	-0.0567672	0.765183
	hsa_circRNA_400066	-0.0564463	0.774357
	hsa_circRNA_100003	-0.0561349	0.771246
	hsa_circRNA_102202	-0.0559724	0.76371
	hsa_circRNA_100478	-0.0558012	0.60843
	hsa_circRNA_104467	-0.0556594	0.702977
	hsa_circRNA_103225	-0.0556559	0.785538
	hsa_circRNA_102683	-0.0555879	0.598899
	hsa_circRNA_103641	-0.0549031	0.655263
	hsa_circRNA_104005	-0.0545452	0.584785
	hsa_circRNA_104569	-0.0537868	0.799625
	hsa_circRNA_101424	-0.0537093	0.698865
	hsa_circRNA_101072	-0.0531495	0.655153
	hsa_circRNA_104625	-0.0531381	0.748703
	hsa_circRNA_100009	-0.0531204	0.730888
	hsa_circRNA_104665	-0.0530365	0.647642
	hsa_circRNA_102065	-0.0528874	0.677689
	hsa_circRNA_103255	-0.0526482	0.642898
	hsa_circRNA_001579	-0.0526097	0.651165
	hsa_circRNA_103522	-0.052469	0.606245
	hsa_circRNA_101575	-0.0522762	0.77307
	hsa_circRNA_000711	-0.0518391	0.716059
	hsa_circRNA_102499	-0.0517412	0.744082
	hsa_circRNA_104680	-0.0516702	0.629404
	hsa_circRNA_100562	-0.0516431	0.679729
	hsa_circRNA_104979	-0.0511378	0.770526
	hsa_circRNA_101176	-0.0510864	0.641251
	hsa_circRNA_103442	-0.0509602	0.773842
	hsa_circRNA_104031	-0.0508071	0.697757
	hsa_circRNA_001073	-0.0506044	0.669404
	hsa_circRNA_100615	-0.050317	0.691769
	hsa_circRNA_103871	-0.0502668	0.6293
	hsa_circRNA_105024	-0.0502637	0.706504
	hsa_circRNA_103056	-0.0502034	0.686057
	hsa_circRNA_102130	-0.0501548	0.644332
	hsa_circRNA_001578	-0.0499206	0.692139
	hsa_circRNA_100115	-0.049906	0.740853
	hsa_circRNA_100191	-0.0498488	0.657772
	hsa_circRNA_103468	-0.0497462	0.748239
	hsa_circRNA_100544	-0.0497409	0.696914
	hsa_circRNA_104539	-0.0497037	0.675104
	hsa_circRNA_103307	-0.0496991	0.705593
	hsa_circRNA_101748	-0.0495554	0.725368
	hsa_circRNA_000803	-0.0494634	0.734675
	hsa_circRNA_100353	-0.0493274	0.610342
	hsa_circRNA_104968	-0.0491717	0.828683
	hsa_circRNA_101444	-0.0489683	0.724038
	hsa_circRNA_103997	-0.0489053	0.682965
	hsa_circRNA_101656	-0.0485184	0.834222
	hsa_circRNA_102131	-0.0483239	0.659647
	hsa_circRNA_101243	-0.0482868	0.720992
	hsa_circRNA_103910	-0.0482164	0.751263
	hsa_circRNA_103971	-0.0481711	0.748514
	hsa_circRNA_100909	-0.0480287	0.790599
	hsa_circRNA_000508	-0.0477571	0.752846
	hsa_circRNA_102175	-0.0477177	0.64856
	hsa_circRNA_103919	-0.0476905	0.731718
	hsa_circRNA_103261	-0.0474497	0.739842
	hsa_circRNA_101147	-0.0472387	0.645497
	hsa_circRNA_100018	-0.047222	0.939892
	hsa_circRNA_104398	-0.0470139	0.752027
	hsa_circRNA_104434	-0.0468042	0.716602
	hsa_circRNA_101115	-0.0467709	0.80408
	hsa_circRNA_103950	-0.0463821	0.796726
	hsa_circRNA_100534	-0.0461737	0.688777
	hsa_circRNA_100357	-0.0455125	0.794349
	hsa_circRNA_103311	-0.0453385	0.720136
	hsa_circRNA_103157	-0.0452633	0.748524
	hsa_circRNA_102442	-0.0451916	0.913823
	hsa_circRNA_103036	-0.0450778	0.741892
	hsa_circRNA_101492	-0.0450717	0.706743
	hsa_circRNA_104232	-0.0447299	0.759661
	hsa_circRNA_100034	-0.0446942	0.796224
	hsa_circRNA_102295	-0.0446005	0.829553
	hsa_circRNA_104127	-0.0443892	0.71341
	hsa_circRNA_103296	-0.04436	0.728486
	hsa_circRNA_104435	-0.0442994	0.785637
	hsa_circRNA_101967	-0.0442938	0.827133
	hsa_circRNA_104510	-0.0442707	0.740241
	hsa_circRNA_104764	-0.0442431	0.774277
	hsa_circRNA_104017	-0.04394	0.851536
	hsa_circRNA_104741	-0.0439136	0.822629
	hsa_circRNA_103237	-0.0438168	0.814437
	hsa_circRNA_102093	-0.043441	0.712584
	hsa_circRNA_104536	-0.0432555	0.71722
	hsa_circRNA_102382	-0.0431494	0.68336
	hsa_circRNA_100587	-0.0430853	0.773733
	hsa_circRNA_400048	-0.0426493	0.841867
	hsa_circRNA_101589	-0.0425938	0.906316
	hsa_circRNA_101988	-0.0423072	0.669027
	hsa_circRNA_102993	-0.0420879	0.798436
	hsa_circRNA_100186	-0.0420852	0.789155
	hsa_circRNA_102999	-0.0418872	0.783962
	hsa_circRNA_101117	-0.0418164	0.759009
	hsa_circRNA_104765	-0.0416173	0.810568
	hsa_circRNA_100404	-0.041616	0.76055
	hsa_circRNA_103165	-0.041573	0.686414
	hsa_circRNA_102067	-0.0414732	0.800508
	hsa_circRNA_104744	-0.0413407	0.746147
	hsa_circRNA_104154	-0.041147	0.712572
	hsa_circRNA_104836	-0.0409549	0.835375
	hsa_circRNA_103818	-0.0405091	0.772101
	hsa_circRNA_100292	-0.0403017	0.745925
	hsa_circRNA_000482	-0.0402548	0.742373
	hsa_circRNA_103999	-0.0400955	0.803519
	hsa_circRNA_105036	-0.0400198	0.864063
	hsa_circRNA_100878	-0.0397434	0.759299
	hsa_circRNA_103240	-0.0397107	0.701489
	hsa_circRNA_100829	-0.0397058	0.740737
	hsa_circRNA_101975	-0.0392607	0.795732
	hsa_circRNA_104256	-0.0390191	0.779064
	hsa_circRNA_104212	-0.0389925	0.812055
	hsa_circRNA_100624	-0.0388914	0.718138
	hsa_circRNA_102479	-0.0386514	0.73947
	hsa_circRNA_101784	-0.0386367	0.748591
	hsa_circRNA_102218	-0.0383915	0.81816
	hsa_circRNA_103527	-0.0382217	0.760677
	hsa_circRNA_101630	-0.0380643	0.784867
	hsa_circRNA_101768	-0.0377697	0.752534
	hsa_circRNA_103038	-0.0375251	0.786862
	hsa_circRNA_101767	-0.0374767	0.787275
	hsa_circRNA_100950	-0.0373681	0.705993
	hsa_circRNA_104718	-0.0370751	0.733808
	hsa_circRNA_102486	-0.0368962	0.829936
	hsa_circRNA_103669	-0.0366459	0.772816
	hsa_circRNA_101976	-0.0362213	0.810439
	hsa_circRNA_400009	-0.0358272	0.92428
	hsa_circRNA_101675	-0.0357942	0.816505
	hsa_circRNA_101013	-0.0355021	0.744686
	hsa_circRNA_100382	-0.0354133	0.768401
	hsa_circRNA_104477	-0.0352994	0.801746
	hsa_circRNA_103942	-0.0351564	0.835286
	hsa_circRNA_101448	-0.0351389	0.79217
	hsa_circRNA_101684	-0.0349972	0.860149
	hsa_circRNA_102147	-0.034997	0.923198
	hsa_circRNA_102480	-0.0348017	0.793944
	hsa_circRNA_102370	-0.0347667	0.763411
	hsa_circRNA_103287	-0.034624	0.812574
	hsa_circRNA_103114	-0.0345946	0.838644
	hsa_circRNA_101139	-0.0339744	0.932711
	hsa_circRNA_103965	-0.0339139	0.934555
	hsa_circRNA_102975	-0.0338135	0.765576
	hsa_circRNA_101382	-0.0337529	0.846141
	hsa_circRNA_100045	-0.0335667	0.798458
	hsa_circRNA_100387	-0.033166	0.807031
	hsa_circRNA_104319	-0.0330878	0.765423
	hsa_circRNA_102423	-0.0330715	0.89719
	hsa_circRNA_104872	-0.0325912	0.826027
	hsa_circRNA_104838	-0.0325823	0.861736
	hsa_circRNA_103216	-0.0325587	0.78284
	hsa_circRNA_100123	-0.0317478	0.784388
	hsa_circRNA_000872	-0.0315898	0.80112
	hsa_circRNA_103426	-0.0314903	0.805515
	hsa_circRNA_104166	-0.0313142	0.847781
	hsa_circRNA_103782	-0.0312703	0.871879
	hsa_circRNA_103054	-0.0312604	0.896123
	hsa_circRNA_104158	-0.0309379	0.841765
	hsa_circRNA_102777	-0.0308704	0.819798
	hsa_circRNA_104840	-0.0308676	0.844827
	hsa_circRNA_102440	-0.0302137	0.876247
	hsa_circRNA_101987	-0.0299689	0.804422
	hsa_circRNA_102820	-0.0299513	0.827751
	hsa_circRNA_103602	-0.029729	0.809938
	hsa_circRNA_102146	-0.0296093	0.861462
	hsa_circRNA_103655	-0.0292886	0.821739
	hsa_circRNA_100351	-0.0291561	0.786702
	hsa_circRNA_001166	-0.0290958	0.858165
	hsa_circRNA_100756	-0.0287379	0.818354
	hsa_circRNA_101336	-0.0285478	0.845852
	hsa_circRNA_100641	-0.0284191	0.835522
	hsa_circRNA_102766	-0.0281108	0.817697
	hsa_circRNA_104181	-0.0279375	0.854838
	hsa_circRNA_104603	-0.0277455	0.878331
	hsa_circRNA_100290	-0.0275706	0.843733
	hsa_circRNA_102448	-0.027424	0.866193
	hsa_circRNA_103547	-0.0273835	0.845455
	hsa_circRNA_102812	-0.0270983	0.85732
	hsa_circRNA_104395	-0.0270388	0.852944
	hsa_circRNA_103495	-0.0263952	0.869917
	hsa_circRNA_100956	-0.0263932	0.888231
	hsa_circRNA_103086	-0.0261188	0.783793
	hsa_circRNA_104816	-0.0252973	0.885
	hsa_circRNA_100566	-0.0247729	0.862224
	hsa_circRNA_001108	-0.0247444	0.885259
	hsa_circRNA_103267	-0.0245589	0.850711
	hsa_circRNA_102126	-0.024017	0.873073
	hsa_circRNA_102623	-0.0239289	0.83846
	hsa_circRNA_104368	-0.0238835	0.842382
	hsa_circRNA_103339	-0.023873	0.841519
	hsa_circRNA_100916	-0.023872	0.910145
	hsa_circRNA_105028	-0.0235508	0.889063
	hsa_circRNA_104519	-0.0235189	0.885152
	hsa_circRNA_104800	-0.0234638	0.911418
	hsa_circRNA_001100	-0.0232433	0.894324
	hsa_circRNA_100997	-0.0230226	0.909081
	hsa_circRNA_102966	-0.0225698	0.832284
	hsa_circRNA_101523	-0.0225179	0.827396
	hsa_circRNA_100237	-0.0224203	0.887264
	hsa_circRNA_102158	-0.0218683	0.8685
	hsa_circRNA_103967	-0.0217245	0.877018
	hsa_circRNA_101908	-0.021619	0.853447
	hsa_circRNA_101287	-0.0215466	0.913433
	hsa_circRNA_100987	-0.0213142	0.840783
	hsa_circRNA_101431	-0.0211122	0.843398
	hsa_circRNA_103265	-0.0207769	0.842557
	hsa_circRNA_100906	-0.0204744	0.910771
	hsa_circRNA_101704	-0.019925	0.867122
	hsa_circRNA_102012	-0.0189202	0.873627
	hsa_circRNA_101420	-0.0187685	0.863674
	hsa_circRNA_105037	-0.0186908	0.919608
	hsa_circRNA_101106	-0.0182241	0.873604
	hsa_circRNA_104242	-0.0181813	0.898094
	hsa_circRNA_102297	-0.0181273	0.872887
	hsa_circRNA_400072	-0.0180994	0.870466
	hsa_circRNA_102487	-0.0179306	0.908199
	hsa_circRNA_103763	-0.0179191	0.872909
	hsa_circRNA_102694	-0.0176921	0.873747
	hsa_circRNA_104028	-0.0174982	0.90277
	hsa_circRNA_104215	-0.0174579	0.901355
	hsa_circRNA_101756	-0.017387	0.88593
	hsa_circRNA_102969	-0.0171584	0.909899
	hsa_circRNA_103000	-0.0169124	0.885458
	hsa_circRNA_104097	-0.0168172	0.889299
	hsa_circRNA_103378	-0.0167457	0.877105
	hsa_circRNA_102961	-0.0164232	0.892616
	hsa_circRNA_103511	-0.0162283	0.889964
	hsa_circRNA_103398	-0.0161058	0.883593
	hsa_circRNA_100601	-0.0160728	0.882191
	hsa_circRNA_101037	-0.0159303	0.958197
	hsa_circRNA_101712	-0.0157045	0.902611
	hsa_circRNA_000294	-0.0156409	0.910517
	hsa_circRNA_104827	-0.0155706	0.901721
	hsa_circRNA_102362	-0.0152519	0.900862
	hsa_circRNA_101853	-0.0152031	0.927848
	hsa_circRNA_100908	-0.0150821	0.905531
	hsa_circRNA_100032	-0.014793	0.929433
	hsa_circRNA_101141	-0.014675	0.895592
	hsa_circRNA_100707	-0.0146472	0.901084
	hsa_circRNA_100960	-0.0144558	0.895239
	hsa_circRNA_103232	-0.0142437	0.932167
	hsa_circRNA_103088	-0.014198	0.894266
	hsa_circRNA_100208	-0.0141322	0.926283
	hsa_circRNA_100939	-0.0137061	0.920936
	hsa_circRNA_100674	-0.0135401	0.937106
	hsa_circRNA_100279	-0.0133773	0.911523
	hsa_circRNA_102563	-0.0131968	0.90291
	hsa_circRNA_101509	-0.0129797	0.922332
	hsa_circRNA_104582	-0.0129064	0.914252
	hsa_circRNA_100999	-0.0128704	0.948515
	hsa_circRNA_101220	-0.0127745	0.912301
	hsa_circRNA_101004	-0.0125902	0.95999
	hsa_circRNA_001363	-0.0123967	0.96861
	hsa_circRNA_001205	-0.0121189	0.930733
	hsa_circRNA_102545	-0.0109742	0.924299
	hsa_circRNA_100580	-0.0108472	0.938936
	hsa_circRNA_100625	-0.0106673	0.9385
	hsa_circRNA_103418	-0.0105775	0.935212
	hsa_circRNA_400039	-0.0105363	0.930708
	hsa_circRNA_103001	-0.0103412	0.942351
	hsa_circRNA_103391	-0.0102936	0.932697
	hsa_circRNA_103683	-0.0102074	0.925524
	hsa_circRNA_101185	-0.00990491	0.94147
	hsa_circRNA_104525	-0.00959442	0.942083
	hsa_circRNA_000596	-0.00938749	0.958506
	hsa_circRNA_104995	-0.00894885	0.954614
	hsa_circRNA_100172	-0.00827203	0.944175
	hsa_circRNA_104644	-0.00820583	0.964467
	hsa_circRNA_100479	-0.0080354	0.935017
	hsa_circRNA_102250	-0.0080278	0.941312
	hsa_circRNA_101834	-0.00800432	0.936317
	hsa_circRNA_103019	-0.00762757	0.948509
	hsa_circRNA_100089	-0.00741483	0.971305
	hsa_circRNA_103041	-0.0073753	0.947935
	hsa_circRNA_104378	-0.00708958	0.95442
	hsa_circRNA_101947	-0.00697277	0.965166
	hsa_circRNA_104769	-0.00674695	0.970432
	hsa_circRNA_104428	-0.0062319	0.963492
	hsa_circRNA_103450	-0.00614593	0.954485
	hsa_circRNA_101914	-0.00610263	0.979508
	hsa_circRNA_101838	-0.00558701	0.961383
	hsa_circRNA_100659	-0.00555534	0.968062
	hsa_circRNA_105051	-0.00534206	0.980913
	hsa_circRNA_102205	-0.00501613	0.976523
	hsa_circRNA_104856	-0.00496381	0.966268
	hsa_circRNA_100370	-0.00468186	0.973903
	hsa_circRNA_101165	-0.00467729	0.96832
	hsa_circRNA_103706	-0.00466228	0.96457
	hsa_circRNA_101912	-0.00466212	0.960495
	hsa_circRNA_104855	-0.00459231	0.965113
	hsa_circRNA_001724	-0.00415686	0.981208
	hsa_circRNA_100248	-0.003424	0.974956
	hsa_circRNA_100011	-0.00320318	0.973942
	hsa_circRNA_104835	-0.00296162	0.984651
	hsa_circRNA_100179	-0.00281205	0.98433
	hsa_circRNA_102807	-0.00258763	0.982699
	hsa_circRNA_103524	-0.00239229	0.984545
	hsa_circRNA_104111	-0.00213342	0.985057
	hsa_circRNA_100917	-0.00202222	0.986023
	hsa_circRNA_101174	-0.0019241	0.98769
	hsa_circRNA_104235	-0.0019191	0.985177
	hsa_circRNA_101023	-0.00174106	0.986212
	hsa_circRNA_105025	-0.00162464	0.990188
	hsa_circRNA_101472	-0.00145083	0.987872
	hsa_circRNA_100076	-0.00098908	0.995608
	hsa_circRNA_100180	-0.000850201	0.994395
	hsa_circRNA_103087	-0.000790155	0.995357
	hsa_circRNA_104282	-0.00069714	0.995509
	hsa_circRNA_103138	-0.000440094	0.997244
	hsa_circRNA_103931	-0.000274526	0.999109
	hsa_circRNA_000455	-0.000104617	0.999247
	hsa_circRNA_103491	0.000321625	0.997729
	hsa_circRNA_103067	0.000511866	0.996326
	hsa_circRNA_104064	0.000525917	0.997332
	hsa_circRNA_100944	0.000844104	0.995541
	hsa_circRNA_000987	0.00108466	0.993755
	hsa_circRNA_103526	0.00112375	0.992517
	hsa_circRNA_001225	0.00133081	0.99526
	hsa_circRNA_101634	0.00153205	0.992196
	hsa_circRNA_103407	0.0019055	0.987375
	hsa_circRNA_100823	0.00192796	0.986238
	hsa_circRNA_101785	0.00203382	0.987394
	hsa_circRNA_104720	0.00219969	0.990671
	hsa_circRNA_103017	0.00235354	0.989854
	hsa_circRNA_000624	0.00292434	0.98375
	hsa_circRNA_104515	0.00325629	0.980797
	hsa_circRNA_101144	0.00334588	0.980179
	hsa_circRNA_103833	0.00350202	0.975947
	hsa_circRNA_000010	0.00365335	0.979422
	hsa_circRNA_103927	0.00372409	0.979984
	hsa_circRNA_100403	0.00382817	0.976108
	hsa_circRNA_104567	0.0039135	0.98589
	hsa_circRNA_102004	0.00454523	0.966517
	hsa_circRNA_104266	0.00504365	0.966161
	hsa_circRNA_103281	0.005166	0.966998
	hsa_circRNA_103806	0.00607747	0.955117
	hsa_circRNA_103159	0.00623386	0.962042
	hsa_circRNA_103649	0.00632525	0.947982
	hsa_circRNA_102206	0.00635798	0.9738
	hsa_circRNA_101178	0.00640287	0.960661
	hsa_circRNA_103905	0.00642884	0.967564
	hsa_circRNA_101683	0.00692396	0.943515
	hsa_circRNA_103510	0.00700996	0.950736
	hsa_circRNA_104865	0.00709512	0.963571
	hsa_circRNA_101066	0.00712606	0.983333
	hsa_circRNA_104715	0.00724907	0.949142
	hsa_circRNA_101369	0.00728689	0.965823
	hsa_circRNA_100416	0.00737113	0.948569
	hsa_circRNA_100767	0.00751095	0.950607
	hsa_circRNA_100932	0.00771827	0.943027
	hsa_circRNA_100413	0.00778367	0.968327
	hsa_circRNA_101378	0.00787091	0.956503
	hsa_circRNA_101370	0.00794185	0.96106
	hsa_circRNA_101415	0.00796039	0.930058
	hsa_circRNA_102376	0.00799853	0.955166
	hsa_circRNA_101272	0.00856888	0.954599
	hsa_circRNA_100176	0.00874835	0.948919
	hsa_circRNA_102008	0.00887749	0.946394
	hsa_circRNA_100350	0.00907124	0.948905
	hsa_circRNA_101476	0.00910298	0.951268
	hsa_circRNA_100028	0.00913737	0.952382
	hsa_circRNA_102641	0.0092054	0.949423
	hsa_circRNA_100114	0.00987426	0.9431
	hsa_circRNA_103984	0.00992999	0.950611
	hsa_circRNA_104387	0.0101665	0.961036
	hsa_circRNA_001259	0.0103213	0.939904
	hsa_circRNA_101812	0.0103846	0.954252
	hsa_circRNA_103565	0.0107024	0.947849
	hsa_circRNA_100466	0.0108038	0.943865
	hsa_circRNA_104209	0.0109518	0.939229
	hsa_circRNA_101879	0.0109634	0.95106
	hsa_circRNA_102003	0.0110865	0.935565
	hsa_circRNA_103226	0.0111769	0.941753
	hsa_circRNA_102705	0.0115878	0.913576
	hsa_circRNA_000042	0.0118959	0.97338
	hsa_circRNA_101011	0.0119115	0.927512
	hsa_circRNA_102827	0.011924	0.915049
	hsa_circRNA_102916	0.0119276	0.916063
	hsa_circRNA_400044	0.0119499	0.964059
	hsa_circRNA_100754	0.0120173	0.952834
	hsa_circRNA_000621	0.012034	0.934343
	hsa_circRNA_100964	0.0127971	0.928859
	hsa_circRNA_100986	0.0128463	0.908878
	hsa_circRNA_104035	0.0131108	0.927451
	hsa_circRNA_104221	0.0132204	0.919016
	hsa_circRNA_101604	0.0132555	0.904303
	hsa_circRNA_102171	0.0133029	0.982918
	hsa_circRNA_100821	0.0139303	0.916832
	hsa_circRNA_101210	0.0146046	0.875651
	hsa_circRNA_100832	0.0149982	0.955749
	hsa_circRNA_101771	0.0157273	0.887362
	hsa_circRNA_104524	0.0157781	0.871241
	hsa_circRNA_100090	0.0159213	0.909911
	hsa_circRNA_102033	0.0160384	0.88161
	hsa_circRNA_103562	0.0162316	0.89136
	hsa_circRNA_103608	0.0163624	0.924377
	hsa_circRNA_104404	0.0164455	0.902582
	hsa_circRNA_102971	0.0167229	0.886797
	hsa_circRNA_100510	0.0168789	0.872939
	hsa_circRNA_102350	0.0170145	0.88298
	hsa_circRNA_400030	0.0171345	0.904443
	hsa_circRNA_102538	0.0177305	0.892522
	hsa_circRNA_104574	0.017787	0.906704
	hsa_circRNA_100488	0.0178578	0.888425
	hsa_circRNA_103611	0.0179713	0.934747
	hsa_circRNA_104072	0.0179935	0.865274
	hsa_circRNA_102138	0.0182709	0.898509
	hsa_circRNA_102083	0.0183694	0.893616
	hsa_circRNA_100861	0.0185978	0.865504
	hsa_circRNA_103210	0.0188248	0.870949
	hsa_circRNA_101992	0.0190538	0.886845
	hsa_circRNA_104355	0.0191558	0.854019
	hsa_circRNA_103413	0.0193339	0.870991
	hsa_circRNA_100278	0.0195253	0.871241
	hsa_circRNA_104649	0.0195338	0.915964
	hsa_circRNA_102264	0.0196654	0.874042
	hsa_circRNA_100553	0.0196664	0.838467
	hsa_circRNA_102576	0.0196869	0.923222
	hsa_circRNA_102413	0.0198729	0.877211
	hsa_circRNA_104650	0.0199497	0.888406
	hsa_circRNA_102097	0.0202212	0.877253
	hsa_circRNA_104475	0.0204547	0.931745
	hsa_circRNA_100740	0.0205116	0.888535
	hsa_circRNA_101842	0.0205931	0.846016
	hsa_circRNA_102602	0.0208892	0.953478
	hsa_circRNA_101373	0.0210279	0.960369
	hsa_circRNA_000956	0.0215729	0.876382
	hsa_circRNA_103441	0.0218125	0.871554
	hsa_circRNA_100787	0.0219226	0.878252
	hsa_circRNA_103573	0.0220513	0.867212
	hsa_circRNA_102098	0.0221021	0.911998
	hsa_circRNA_104922	0.0222078	0.904003
	hsa_circRNA_104418	0.0223013	0.885803
	hsa_circRNA_100071	0.0223673	0.837731
	hsa_circRNA_104372	0.0224662	0.85182
	hsa_circRNA_102193	0.022977	0.896321
	hsa_circRNA_104657	0.0230005	0.915869
	hsa_circRNA_100734	0.0231246	0.860238
	hsa_circRNA_102373	0.023174	0.871729
	hsa_circRNA_100808	0.023294	0.881922
	hsa_circRNA_102377	0.023591	0.826305
	hsa_circRNA_101746	0.0236382	0.843004
	hsa_circRNA_101989	0.0236512	0.905597
	hsa_circRNA_105029	0.0236599	0.885518
	hsa_circRNA_101437	0.023669	0.857852
	hsa_circRNA_102990	0.0238485	0.935869
	hsa_circRNA_100004	0.0241616	0.814847
	hsa_circRNA_000639	0.0241651	0.826042
	hsa_circRNA_104488	0.0244182	0.840355
	hsa_circRNA_101571	0.0248018	0.881523
	hsa_circRNA_104424	0.0252892	0.831271
	hsa_circRNA_100471	0.0253263	0.902748
	hsa_circRNA_102714	0.0255232	0.820362
	hsa_circRNA_104597	0.0255375	0.819073
	hsa_circRNA_103854	0.0257936	0.86232
	hsa_circRNA_101695	0.0261727	0.899392
	hsa_circRNA_100106	0.0262596	0.825779
	hsa_circRNA_103940	0.026334	0.870452
	hsa_circRNA_101839	0.0264155	0.924457
	hsa_circRNA_104022	0.02668	0.805352
	hsa_circRNA_101396	0.0267546	0.840895
	hsa_circRNA_100068	0.0267923	0.793802
	hsa_circRNA_104413	0.0270503	0.866538
	hsa_circRNA_400022	0.0271084	0.846838
	hsa_circRNA_104445	0.0274502	0.8397
	hsa_circRNA_102055	0.027682	0.883846
	hsa_circRNA_100373	0.0277673	0.850689
	hsa_circRNA_102086	0.0278166	0.806323
	hsa_circRNA_100058	0.027818	0.823121
	hsa_circRNA_105053	0.0281533	0.83047
	hsa_circRNA_103808	0.0283837	0.841088
	hsa_circRNA_100050	0.0290023	0.840862
	hsa_circRNA_100905	0.0291271	0.844939
	hsa_circRNA_101510	0.0292171	0.81433
	hsa_circRNA_101536	0.0294904	0.914063
	hsa_circRNA_102331	0.029844	0.90221
	hsa_circRNA_103826	0.0298446	0.809548
	hsa_circRNA_001131	0.0299446	0.845611
	hsa_circRNA_103010	0.0299858	0.916072
	hsa_circRNA_102658	0.0302084	0.794359
	hsa_circRNA_400070	0.0302216	0.857643
	hsa_circRNA_102240	0.0302937	0.811214
	hsa_circRNA_104818	0.0307285	0.890184
	hsa_circRNA_000942	0.0307326	0.914417
	hsa_circRNA_102265	0.0309015	0.78029
	hsa_circRNA_104437	0.0309548	0.868621
	hsa_circRNA_104647	0.0310875	0.882581
	hsa_circRNA_101939	0.031243	0.761914
	hsa_circRNA_001886	0.0313199	0.794621
	hsa_circRNA_001950	0.0313589	0.917971
	hsa_circRNA_100439	0.0316331	0.799375
	hsa_circRNA_104824	0.0318944	0.783855
	hsa_circRNA_100111	0.0321764	0.838386
	hsa_circRNA_101692	0.0325174	0.821465
	hsa_circRNA_102398	0.0326356	0.757289
	hsa_circRNA_103461	0.0329497	0.840687
	hsa_circRNA_102346	0.0331942	0.798129
	hsa_circRNA_001233	0.0333874	0.795277
	hsa_circRNA_104087	0.0333889	0.807405
	hsa_circRNA_100893	0.0334144	0.832129
	hsa_circRNA_101866	0.0334763	0.784385
	hsa_circRNA_102062	0.0337466	0.732059
	hsa_circRNA_100134	0.0339905	0.793161
	hsa_circRNA_102080	0.0341254	0.727912
	hsa_circRNA_101252	0.0345423	0.873347
	hsa_circRNA_103935	0.035441	0.836197
	hsa_circRNA_101693	0.0354459	0.817439
	hsa_circRNA_102427	0.0357358	0.759517
	hsa_circRNA_103804	0.0360001	0.735141
	hsa_circRNA_101517	0.0360534	0.762162
	hsa_circRNA_103533	0.0362341	0.802067
	hsa_circRNA_103384	0.0363348	0.812901
	hsa_circRNA_104745	0.0366783	0.814271
	hsa_circRNA_100306	0.0371371	0.753446
	hsa_circRNA_104504	0.0373008	0.879369
	hsa_circRNA_103777	0.0373564	0.839511
	hsa_circRNA_104210	0.0376142	0.761586
	hsa_circRNA_400032	0.0376591	0.808375
	hsa_circRNA_103315	0.0377756	0.829786
	hsa_circRNA_103810	0.0380253	0.742976
	hsa_circRNA_102400	0.0380349	0.84248
	hsa_circRNA_100984	0.038052	0.801762
	hsa_circRNA_100271	0.0385169	0.79436
	hsa_circRNA_103595	0.0388662	0.755107
	hsa_circRNA_104062	0.0389066	0.803111
	hsa_circRNA_101155	0.0393818	0.792947
	hsa_circRNA_001038	0.0397836	0.761287
	hsa_circRNA_100084	0.0399106	0.79103
	hsa_circRNA_101145	0.0399813	0.763822
	hsa_circRNA_102133	0.0403279	0.744195
	hsa_circRNA_100139	0.0403306	0.779791
	hsa_circRNA_101773	0.0404014	0.697174
	hsa_circRNA_100149	0.0406164	0.780025
	hsa_circRNA_001465	0.0407139	0.744296
	hsa_circRNA_104176	0.0407485	0.81913
	hsa_circRNA_104029	0.0407862	0.813782
	hsa_circRNA_104620	0.0414761	0.866228
	hsa_circRNA_103408	0.0416102	0.729976
	hsa_circRNA_101921	0.0418293	0.739615
	hsa_circRNA_400043	0.0419049	0.822114
	hsa_circRNA_103813	0.0419364	0.753923
	hsa_circRNA_101407	0.0420336	0.899782
	hsa_circRNA_104527	0.0421205	0.747176
	hsa_circRNA_103152	0.0423123	0.708259
	hsa_circRNA_103671	0.0426139	0.832561
	hsa_circRNA_100494	0.0427904	0.666984
	hsa_circRNA_100390	0.0429476	0.697121
	hsa_circRNA_100788	0.0431633	0.735536
	hsa_circRNA_102554	0.0438209	0.786152
	hsa_circRNA_001123	0.0438907	0.775324
	hsa_circRNA_102506	0.0441293	0.655809
	hsa_circRNA_103417	0.0442856	0.756336
	hsa_circRNA_104439	0.0444375	0.773879
	hsa_circRNA_100449	0.0447629	0.731459
	hsa_circRNA_102189	0.0449598	0.771564
	hsa_circRNA_100335	0.0450212	0.85253
	hsa_circRNA_100371	0.0451146	0.745097
	hsa_circRNA_104896	0.0451764	0.794426
	hsa_circRNA_103870	0.0452566	0.759363
	hsa_circRNA_102399	0.0453051	0.724908
	hsa_circRNA_101826	0.0454053	0.690668
	hsa_circRNA_101674	0.045468	0.747871
	hsa_circRNA_103177	0.0460721	0.79101
	hsa_circRNA_100331	0.0461157	0.701123
	hsa_circRNA_103791	0.0464471	0.796405
	hsa_circRNA_000996	0.0464957	0.740896
	hsa_circRNA_101073	0.0465006	0.732214
	hsa_circRNA_102271	0.0475502	0.693423
	hsa_circRNA_102430	0.0477132	0.798286
	hsa_circRNA_103847	0.0481064	0.646461
	hsa_circRNA_102570	0.0481307	0.771704
	hsa_circRNA_101875	0.0482474	0.677185
	hsa_circRNA_104886	0.0482644	0.756774
	hsa_circRNA_101212	0.0484198	0.646587
	hsa_circRNA_102500	0.048439	0.698356
	hsa_circRNA_100919	0.0484568	0.75346
	hsa_circRNA_102764	0.0485954	0.79485
	hsa_circRNA_101760	0.0486152	0.814972
	hsa_circRNA_100860	0.0488637	0.791643
	hsa_circRNA_104702	0.0489083	0.802088
	hsa_circRNA_103352	0.0491132	0.703116
	hsa_circRNA_101142	0.0491561	0.738903
	hsa_circRNA_102746	0.0491615	0.671025
	hsa_circRNA_103215	0.049791	0.714398
	hsa_circRNA_102192	0.0501458	0.650227
	hsa_circRNA_001175	0.0503689	0.759911
	hsa_circRNA_104602	0.0504266	0.776511
	hsa_circRNA_103953	0.0504608	0.697893
	hsa_circRNA_103032	0.0504694	0.654984
	hsa_circRNA_002106	0.0505933	0.723198
	hsa_circRNA_001012	0.0507419	0.7476
	hsa_circRNA_101433	0.0508201	0.740801
	hsa_circRNA_100041	0.0508831	0.750001
	hsa_circRNA_104615	0.051363	0.623253
	hsa_circRNA_104929	0.0514106	0.745689
	hsa_circRNA_101891	0.0515258	0.729398
	hsa_circRNA_102686	0.0516374	0.594079
	hsa_circRNA_100463	0.0517425	0.74222
	hsa_circRNA_100349	0.0522623	0.638002
	hsa_circRNA_400045	0.0523018	0.715278
	hsa_circRNA_100697	0.0524358	0.731811
	hsa_circRNA_102392	0.0524679	0.683726
	hsa_circRNA_104218	0.052495	0.717816
	hsa_circRNA_102917	0.0526368	0.71776
	hsa_circRNA_102160	0.053186	0.703214
	hsa_circRNA_103541	0.053341	0.723722
	hsa_circRNA_103830	0.0534708	0.647633
	hsa_circRNA_104393	0.0540652	0.688629
	hsa_circRNA_000653	0.0540957	0.58839
	hsa_circRNA_102512	0.0544347	0.597134
	hsa_circRNA_000868	0.0544493	0.663806
	hsa_circRNA_001959	0.0546814	0.636501
	hsa_circRNA_100890	0.054714	0.761577
	hsa_circRNA_103727	0.0549595	0.676615
	hsa_circRNA_102397	0.055319	0.561181
	hsa_circRNA_104661	0.0553214	0.748039
	hsa_circRNA_001914	0.0557889	0.667717
	hsa_circRNA_000896	0.0557913	0.789571
	hsa_circRNA_104482	0.0558559	0.667754
	hsa_circRNA_100158	0.0558855	0.657977
	hsa_circRNA_101402	0.0563806	0.560555
	hsa_circRNA_103469	0.056387	0.596389
	hsa_circRNA_100748	0.05654	0.849605
	hsa_circRNA_100529	0.0568087	0.688521
	hsa_circRNA_103356	0.0570623	0.6979
	hsa_circRNA_100820	0.0570643	0.616346
	hsa_circRNA_100322	0.0577314	0.591065
	hsa_circRNA_100555	0.0578517	0.605215
	hsa_circRNA_100075	0.0580862	0.66074
	hsa_circRNA_103083	0.0581338	0.575881
	hsa_circRNA_102396	0.058251	0.676664
	hsa_circRNA_102673	0.0583194	0.657939
	hsa_circRNA_001030	0.0586013	0.719849
	hsa_circRNA_104120	0.0587833	0.657033
	hsa_circRNA_000623	0.0590742	0.597234
	hsa_circRNA_102061	0.0591962	0.677628
	hsa_circRNA_400041	0.0592088	0.615335
	hsa_circRNA_104534	0.0595172	0.636183
	hsa_circRNA_103481	0.0595768	0.631913
	hsa_circRNA_104464	0.0596243	0.760629
	hsa_circRNA_002042	0.0596842	0.673908
	hsa_circRNA_100664	0.0603069	0.636434
	hsa_circRNA_104383	0.0607328	0.673737
	hsa_circRNA_100862	0.0609075	0.659946
	hsa_circRNA_400057	0.060949	0.630526
	hsa_circRNA_000815	0.061234	0.541681
	hsa_circRNA_103639	0.0612895	0.587121
	hsa_circRNA_103973	0.0613074	0.612434
	hsa_circRNA_104660	0.061764	0.769562
	hsa_circRNA_102624	0.0624899	0.650099
	hsa_circRNA_001380	0.0625054	0.740334
	hsa_circRNA_100549	0.0628012	0.70042
	hsa_circRNA_100840	0.0628612	0.695656
	hsa_circRNA_103033	0.0628937	0.772654
	hsa_circRNA_102904	0.063186	0.606056
	hsa_circRNA_102088	0.0637005	0.621812
	hsa_circRNA_104495	0.0638111	0.677491
	hsa_circRNA_102547	0.0638352	0.606497
	hsa_circRNA_000754	0.0641497	0.705062
	hsa_circRNA_101215	0.0642235	0.690267
	hsa_circRNA_100791	0.0643197	0.605563
	hsa_circRNA_101251	0.0643355	0.689553
	hsa_circRNA_100213	0.0643813	0.754286
	hsa_circRNA_103059	0.064511	0.591182
	hsa_circRNA_104997	0.0645197	0.659346
	hsa_circRNA_104630	0.0645366	0.751443
	hsa_circRNA_103920	0.0645733	0.673409
	hsa_circRNA_103290	0.0645918	0.703956
	hsa_circRNA_103948	0.0647715	0.742107
	hsa_circRNA_400086	0.0648484	0.604842
	hsa_circRNA_100361	0.0649833	0.539338
	hsa_circRNA_104203	0.0650313	0.658829
	hsa_circRNA_101413	0.0654908	0.551858
	hsa_circRNA_101678	0.0658819	0.522576
	hsa_circRNA_000446	0.0660499	0.809772
	hsa_circRNA_102598	0.0663856	0.596706
	hsa_circRNA_100853	0.0664507	0.672361
	hsa_circRNA_102069	0.0666532	0.566309
	hsa_circRNA_102767	0.0669125	0.612917
	hsa_circRNA_103300	0.0671081	0.597975
	hsa_circRNA_104610	0.0673888	0.750989
	hsa_circRNA_104697	0.0674657	0.821753
	hsa_circRNA_103696	0.0675989	0.671275
	hsa_circRNA_102536	0.067773	0.513484
	hsa_circRNA_102897	0.0678065	0.6369
	hsa_circRNA_100511	0.0682132	0.536956
	hsa_circRNA_103674	0.0684946	0.882031
	hsa_circRNA_104953	0.0685458	0.602247
	hsa_circRNA_101114	0.0685862	0.670089
	hsa_circRNA_102802	0.0686944	0.508426
	hsa_circRNA_103457	0.0691011	0.618752
	hsa_circRNA_104689	0.0695312	0.598329
	hsa_circRNA_103554	0.069997	0.723039
	hsa_circRNA_103126	0.0701221	0.490862
	hsa_circRNA_101744	0.0701295	0.716941
	hsa_circRNA_104359	0.0702337	0.673459
	hsa_circRNA_000645	0.0702815	0.649292
	hsa_circRNA_103089	0.0702913	0.589184
	hsa_circRNA_001067	0.0705896	0.571884
	hsa_circRNA_103400	0.0708261	0.54178
	hsa_circRNA_105002	0.0709543	0.578347
	hsa_circRNA_103933	0.0711992	0.739996
	hsa_circRNA_100302	0.0712201	0.903502
	hsa_circRNA_101893	0.0712404	0.533117
	hsa_circRNA_100412	0.0713589	0.644468
	hsa_circRNA_100972	0.0715083	0.546781
	hsa_circRNA_102854	0.071699	0.580716
	hsa_circRNA_100842	0.0717489	0.536878
	hsa_circRNA_101367	0.0720173	0.635148
	hsa_circRNA_400026	0.0721938	0.654395
	hsa_circRNA_100253	0.0724298	0.565414
	hsa_circRNA_101911	0.0727128	0.564394
	hsa_circRNA_102765	0.0727929	0.694152
	hsa_circRNA_102513	0.0728616	0.707555
	hsa_circRNA_100570	0.0730147	0.602843
	hsa_circRNA_104694	0.0732823	0.516477
	hsa_circRNA_104485	0.0737154	0.576877
	hsa_circRNA_102482	0.0737925	0.668586
	hsa_circRNA_001408	0.0738615	0.514548
	hsa_circRNA_101231	0.073894	0.607955
	hsa_circRNA_102332	0.0745226	0.712109
	hsa_circRNA_102645	0.074619	0.627392
	hsa_circRNA_100024	0.0749395	0.482743
	hsa_circRNA_103365	0.0751082	0.435196
	hsa_circRNA_102646	0.0753229	0.440102
	hsa_circRNA_102954	0.0753892	0.534202
	hsa_circRNA_102005	0.0755707	0.572021
	hsa_circRNA_102031	0.0755949	0.642331
	hsa_circRNA_100424	0.0757174	0.589301
	hsa_circRNA_101323	0.0758304	0.544549
	hsa_circRNA_000950	0.0758402	0.62503
	hsa_circRNA_104476	0.0761035	0.623631
	hsa_circRNA_103528	0.0763508	0.489787
	hsa_circRNA_103903	0.0763694	0.646354
	hsa_circRNA_101928	0.0764124	0.509127
	hsa_circRNA_100702	0.0764933	0.608665
	hsa_circRNA_100366	0.0765878	0.651066
	hsa_circRNA_102725	0.0768014	0.566955
	hsa_circRNA_103380	0.076935	0.559498
	hsa_circRNA_104135	0.0769783	0.653888
	hsa_circRNA_104314	0.0770677	0.530717
	hsa_circRNA_103351	0.0771227	0.514096
	hsa_circRNA_001082	0.0778824	0.676115
	hsa_circRNA_104592	0.0780292	0.44543
	hsa_circRNA_100410	0.0785997	0.631738
	hsa_circRNA_103805	0.079095	0.515452
	hsa_circRNA_102589	0.079471	0.604925
	hsa_circRNA_104942	0.079501	0.615661
	hsa_circRNA_104150	0.0795557	0.493362
	hsa_circRNA_101177	0.079903	0.513391
	hsa_circRNA_102745	0.0799065	0.564694
	hsa_circRNA_100189	0.0799278	0.560582
	hsa_circRNA_102840	0.0800942	0.59794
	hsa_circRNA_100541	0.0802555	0.626783
	hsa_circRNA_105007	0.0808267	0.579043
	hsa_circRNA_104189	0.0812795	0.533607
	hsa_circRNA_101735	0.0815996	0.526968
	hsa_circRNA_102652	0.0819677	0.419286
	hsa_circRNA_104952	0.0821855	0.504779
	hsa_circRNA_104983	0.0821926	0.743563
	hsa_circRNA_103104	0.0822998	0.42056
	hsa_circRNA_101408	0.0823558	0.701888
	hsa_circRNA_103490	0.0827021	0.522929
	hsa_circRNA_103812	0.082738	0.694287
	hsa_circRNA_101464	0.0829845	0.484085
	hsa_circRNA_102020	0.0833931	0.623625
	hsa_circRNA_102934	0.0835996	0.548347
	hsa_circRNA_100222	0.0838646	0.574495
	hsa_circRNA_100726	0.0843757	0.492206
	hsa_circRNA_100507	0.0843824	0.563757
	hsa_circRNA_102477	0.0844619	0.572831
	hsa_circRNA_103297	0.0845805	0.464913
	hsa_circRNA_104194	0.0847167	0.659497
	hsa_circRNA_001689	0.0853764	0.624954
	hsa_circRNA_100021	0.0854293	0.538154
	hsa_circRNA_001547	0.0855421	0.834812
	hsa_circRNA_103034	0.0857679	0.632201
	hsa_circRNA_104323	0.0862862	0.67951
	hsa_circRNA_001754	0.0869372	0.627303
	hsa_circRNA_103506	0.0871488	0.598754
	hsa_circRNA_104950	0.0872176	0.649939
	hsa_circRNA_001275	0.0872265	0.43058
	hsa_circRNA_103992	0.0873187	0.502167
	hsa_circRNA_001671	0.0874923	0.569023
	hsa_circRNA_104058	0.0875491	0.627643
	hsa_circRNA_101670	0.0882241	0.547124
	hsa_circRNA_001409	0.0883759	0.669453
	hsa_circRNA_102050	0.08893	0.538352
	hsa_circRNA_103925	0.0891776	0.519622
	hsa_circRNA_102578	0.0891813	0.655966
	hsa_circRNA_104123	0.0892958	0.513291
	hsa_circRNA_100640	0.0894416	0.548439
	hsa_circRNA_103998	0.089662	0.598899
	hsa_circRNA_103209	0.0906595	0.516549
	hsa_circRNA_100805	0.0906855	0.559842
	hsa_circRNA_100447	0.0911223	0.496818
	hsa_circRNA_101512	0.0915104	0.559733
	hsa_circRNA_103066	0.0919616	0.380633
	hsa_circRNA_100775	0.0921725	0.566697
	hsa_circRNA_103160	0.0925122	0.556301
	hsa_circRNA_104725	0.0928096	0.690153
	hsa_circRNA_101057	0.0928696	0.522705
	hsa_circRNA_104743	0.093024	0.47582
	hsa_circRNA_104379	0.09312	0.479403
	hsa_circRNA_101283	0.0932664	0.389777
	hsa_circRNA_001196	0.0936351	0.346704
	hsa_circRNA_104600	0.093924	0.883275
	hsa_circRNA_105026	0.0942127	0.395654
	hsa_circRNA_100104	0.0944198	0.794338
	hsa_circRNA_400010	0.0944301	0.854644
	hsa_circRNA_102422	0.0945857	0.384817
	hsa_circRNA_104281	0.0946324	0.573308
	hsa_circRNA_102115	0.0947468	0.45406
	hsa_circRNA_103737	0.0950056	0.679141
	hsa_circRNA_104341	0.0950578	0.438972
	hsa_circRNA_102072	0.0952508	0.486427
	hsa_circRNA_100107	0.0952922	0.45868
	hsa_circRNA_102600	0.095604	0.826784
	hsa_circRNA_100395	0.0958563	0.811586
	hsa_circRNA_104936	0.0963683	0.640537
	hsa_circRNA_102094	0.0964681	0.368977
	hsa_circRNA_102463	0.0965398	0.474728
	hsa_circRNA_105022	0.0965801	0.560861
	hsa_circRNA_101051	0.0966103	0.633589
	hsa_circRNA_100138	0.0966869	0.354023
	hsa_circRNA_400073	0.096869	0.535794
	hsa_circRNA_104021	0.0979223	0.544021
	hsa_circRNA_102890	0.0983876	0.480558
	hsa_circRNA_101167	0.0988093	0.762489
	hsa_circRNA_101329	0.0988799	0.415855
	hsa_circRNA_101246	0.0993155	0.41398
	hsa_circRNA_104565	0.0996536	0.747688
	hsa_circRNA_101741	0.0997959	0.421168
	hsa_circRNA_102455	0.100007	0.541896
	hsa_circRNA_102291	0.100323	0.543551
	hsa_circRNA_102237	0.100483	0.390482
	hsa_circRNA_103238	0.100775	0.520828
	hsa_circRNA_101486	0.100833	0.41571
	hsa_circRNA_100206	0.100877	0.474939
	hsa_circRNA_100600	0.100899	0.341792
	hsa_circRNA_103125	0.100981	0.543359
	hsa_circRNA_103881	0.101028	0.82742
	hsa_circRNA_101863	0.101444	0.497006
	hsa_circRNA_102431	0.101601	0.46517
	hsa_circRNA_104577	0.101609	0.368066
	hsa_circRNA_001937	0.101774	0.571643
	hsa_circRNA_101015	0.101853	0.371171
	hsa_circRNA_104747	0.102003	0.438257
	hsa_circRNA_104538	0.102168	0.597731
	hsa_circRNA_103250	0.10259	0.508362
	hsa_circRNA_102546	0.102702	0.4997
	hsa_circRNA_100207	0.103035	0.366945
	hsa_circRNA_000593	0.103355	0.785238
	hsa_circRNA_103073	0.10351	0.50554
	hsa_circRNA_103143	0.103582	0.42912
	hsa_circRNA_104353	0.10391	0.519056
	hsa_circRNA_101404	0.104266	0.441055
	hsa_circRNA_400051	0.10474	0.533738
	hsa_circRNA_102724	0.104956	0.380251
	hsa_circRNA_101288	0.10517	0.453072
	hsa_circRNA_102191	0.105362	0.63225
	hsa_circRNA_100443	0.105611	0.449751
	hsa_circRNA_104285	0.10615	0.568525
	hsa_circRNA_103513	0.106401	0.464517
	hsa_circRNA_102800	0.106854	0.299498
	hsa_circRNA_103594	0.107246	0.473967
	hsa_circRNA_000552	0.107402	0.372247
	hsa_circRNA_100040	0.107508	0.433079
	hsa_circRNA_104106	0.107519	0.44562
	hsa_circRNA_101469	0.107882	0.503043
	hsa_circRNA_101320	0.108116	0.37195
	hsa_circRNA_104048	0.108247	0.416513
	hsa_circRNA_104575	0.108585	0.710235
	hsa_circRNA_102402	0.108745	0.415094
	hsa_circRNA_101138	0.108957	0.448459
	hsa_circRNA_103756	0.108969	0.391962
	hsa_circRNA_104523	0.10919	0.563219
	hsa_circRNA_103738	0.109413	0.326695
	hsa_circRNA_102528	0.109694	0.373583
	hsa_circRNA_101031	0.109778	0.70559
	hsa_circRNA_102011	0.109871	0.460576
	hsa_circRNA_104963	0.110047	0.588247
	hsa_circRNA_103428	0.11047	0.696854
	hsa_circRNA_100849	0.111272	0.437642
	hsa_circRNA_102466	0.111481	0.480847
	hsa_circRNA_103559	0.111644	0.40376
	hsa_circRNA_102079	0.111695	0.300755
	hsa_circRNA_400067	0.111763	0.335075
	hsa_circRNA_102952	0.11184	0.291121
	hsa_circRNA_104791	0.111886	0.388323
	hsa_circRNA_101338	0.111934	0.517134
	hsa_circRNA_001896	0.112107	0.295815
	hsa_circRNA_104667	0.112647	0.470876
	hsa_circRNA_103014	0.112695	0.356128
	hsa_circRNA_100882	0.113052	0.724183
	hsa_circRNA_002149	0.113488	0.42062
	hsa_circRNA_104283	0.113529	0.624123
	hsa_circRNA_102626	0.114608	0.32816
	hsa_circRNA_103028	0.114805	0.274413
	hsa_circRNA_103974	0.115032	0.371857
	hsa_circRNA_100252	0.115188	0.523301
	hsa_circRNA_100869	0.115206	0.449259
	hsa_circRNA_100136	0.115252	0.734193
	hsa_circRNA_103080	0.115378	0.44924
	hsa_circRNA_102210	0.115618	0.264145
	hsa_circRNA_102988	0.115763	0.434861
	hsa_circRNA_103557	0.116	0.383098
	hsa_circRNA_103980	0.116121	0.311624
	hsa_circRNA_104771	0.116467	0.543603
	hsa_circRNA_104351	0.116479	0.486836
	hsa_circRNA_104108	0.116926	0.442488
	hsa_circRNA_103637	0.117074	0.697224
	hsa_circRNA_101643	0.117142	0.534415
	hsa_circRNA_101092	0.117343	0.42903
	hsa_circRNA_104679	0.117573	0.403272
	hsa_circRNA_400007	0.117692	0.369072
	hsa_circRNA_101189	0.117772	0.471847
	hsa_circRNA_103148	0.117873	0.480653
	hsa_circRNA_102629	0.11793	0.818302
	hsa_circRNA_100583	0.118156	0.536869
	hsa_circRNA_102087	0.118537	0.424439
	hsa_circRNA_101503	0.118992	0.477053
	hsa_circRNA_001772	0.119319	0.420458
	hsa_circRNA_103100	0.119352	0.342829
	hsa_circRNA_104377	0.119649	0.392313
	hsa_circRNA_104956	0.119877	0.407266
	hsa_circRNA_101450	0.120054	0.279336
	hsa_circRNA_101707	0.120118	0.604887
	hsa_circRNA_102649	0.120178	0.415249
	hsa_circRNA_001416	0.120267	0.502582
	hsa_circRNA_100051	0.120278	0.390729
	hsa_circRNA_103123	0.120364	0.253139
	hsa_circRNA_101555	0.120551	0.66582
	hsa_circRNA_000962	0.120686	0.248052
	hsa_circRNA_103387	0.120798	0.526375
	hsa_circRNA_100765	0.121505	0.310316
	hsa_circRNA_104595	0.121692	0.674053
	hsa_circRNA_104415	0.122179	0.252741
	hsa_circRNA_101696	0.122246	0.400974
	hsa_circRNA_101728	0.122316	0.443704
	hsa_circRNA_100367	0.122455	0.676621
	hsa_circRNA_103084	0.122588	0.252295
	hsa_circRNA_101948	0.12261	0.559993
	hsa_circRNA_101240	0.123019	0.339151
	hsa_circRNA_400097	0.123121	0.39992
	hsa_circRNA_102248	0.123931	0.497719
	hsa_circRNA_104046	0.124598	0.558072
	hsa_circRNA_102989	0.124834	0.349862
	hsa_circRNA_104688	0.124908	0.203373
	hsa_circRNA_103862	0.125208	0.538933
	hsa_circRNA_103994	0.125336	0.516242
	hsa_circRNA_101803	0.125778	0.672514
	hsa_circRNA_100499	0.125851	0.703763
	hsa_circRNA_104831	0.125956	0.543783
	hsa_circRNA_101998	0.125992	0.328345
	hsa_circRNA_102173	0.126217	0.377613
	hsa_circRNA_103103	0.126704	0.454655
	hsa_circRNA_100644	0.127147	0.374711
	hsa_circRNA_100035	0.127244	0.412643
	hsa_circRNA_105013	0.127458	0.829786
	hsa_circRNA_100759	0.128205	0.563824
	hsa_circRNA_102801	0.128257	0.41512
	hsa_circRNA_102902	0.129712	0.302968
	hsa_circRNA_102403	0.130231	0.348856
	hsa_circRNA_103789	0.130481	0.415181
	hsa_circRNA_102454	0.130489	0.257593
	hsa_circRNA_002048	0.131327	0.482103
	hsa_circRNA_400008	0.131381	0.544974
	hsa_circRNA_000031	0.131783	0.686545
	hsa_circRNA_103686	0.132572	0.515765
	hsa_circRNA_100517	0.133549	0.605471
	hsa_circRNA_103021	0.133618	0.455783
	hsa_circRNA_100892	0.13404	0.420831
	hsa_circRNA_001830	0.134661	0.259736
	hsa_circRNA_101184	0.135022	0.4555
	hsa_circRNA_100352	0.135318	0.251405
	hsa_circRNA_101721	0.135483	0.534216
	hsa_circRNA_101902	0.135561	0.659753
	hsa_circRNA_100968	0.135795	0.508095
	hsa_circRNA_101109	0.136164	0.415332
	hsa_circRNA_103834	0.136283	0.411753
	hsa_circRNA_101994	0.136371	0.275409
	hsa_circRNA_104766	0.136645	0.349024
	hsa_circRNA_104813	0.137073	0.326715
	hsa_circRNA_104198	0.137244	0.294363
	hsa_circRNA_101504	0.137596	0.488113
	hsa_circRNA_102601	0.137945	0.222424
	hsa_circRNA_100852	0.138304	0.609825
	hsa_circRNA_101703	0.138315	0.313179
	hsa_circRNA_102018	0.138529	0.489284
	hsa_circRNA_400025	0.138551	0.352266
	hsa_circRNA_102591	0.138928	0.321332
	hsa_circRNA_102233	0.139181	0.227566
	hsa_circRNA_001449	0.139403	0.493672
	hsa_circRNA_100086	0.139887	0.259879
	hsa_circRNA_100728	0.140617	0.317217
	hsa_circRNA_103219	0.140781	0.433276
	hsa_circRNA_102148	0.140865	0.385718
	hsa_circRNA_101646	0.14093	0.263042
	hsa_circRNA_102299	0.141056	0.359849
	hsa_circRNA_101470	0.141507	0.532721
	hsa_circRNA_101917	0.141846	0.377754
	hsa_circRNA_100385	0.142238	0.595065
	hsa_circRNA_102681	0.143056	0.235623
	hsa_circRNA_000662	0.143828	0.453997
	hsa_circRNA_100113	0.143914	0.439522
	hsa_circRNA_001955	0.143976	0.228944
	hsa_circRNA_103736	0.144232	0.49902
	hsa_circRNA_400019	0.144607	0.580531
	hsa_circRNA_101384	0.144983	0.395869
	hsa_circRNA_104354	0.145559	0.262299
	hsa_circRNA_100537	0.145831	0.470489
	hsa_circRNA_101618	0.145951	0.652993
	hsa_circRNA_001241	0.146491	0.580977
	hsa_circRNA_101331	0.147441	0.144419
	hsa_circRNA_103035	0.147561	0.346425
	hsa_circRNA_101887	0.148477	0.367468
	hsa_circRNA_102809	0.148623	0.308972
	hsa_circRNA_104014	0.14899	0.353484
	hsa_circRNA_102494	0.149005	0.286633
	hsa_circRNA_101332	0.149083	0.179001
	hsa_circRNA_105035	0.149272	0.588152
	hsa_circRNA_101405	0.150231	0.357957
	hsa_circRNA_104988	0.15037	0.356112
	hsa_circRNA_100344	0.150849	0.477059
	hsa_circRNA_102613	0.15113	0.485157
	hsa_circRNA_104937	0.151253	0.224767
	hsa_circRNA_102226	0.151473	0.64719
	hsa_circRNA_104714	0.151494	0.176226
	hsa_circRNA_101810	0.15164	0.242075
	hsa_circRNA_101969	0.151792	0.630618
	hsa_circRNA_104030	0.152061	0.40409
	hsa_circRNA_102874	0.15221	0.259733
	hsa_circRNA_103381	0.152423	0.317183
	hsa_circRNA_100407	0.152596	0.369861
	hsa_circRNA_102551	0.152753	0.306662
	hsa_circRNA_103675	0.153077	0.267755
	hsa_circRNA_100159	0.153326	0.268241
	hsa_circRNA_101061	0.153543	0.429473
	hsa_circRNA_001085	0.15375	0.352137
	hsa_circRNA_101425	0.153896	0.443085
	hsa_circRNA_103553	0.154115	0.482515
[truncated: 547 more rows]

## Sheet: S. Table 2
Table S2. Characteristic of differentially-expressed circRNAs (DECs) in triple negative breast tumor (TNBT) compared with non-TNBT samples.
	circ ID	logFC	P.Value	Alias	type	locus	host gene	length (bp)
	hsa_circRNA_102051	-1.803	0.006157	hsa_circ_0006220	exonic	chr17	TADA2A	158
	hsa_circRNA_102619	-1.776	0.001011	hsa_circ_0000977	exonic	chr2	NOL10	562
	hsa_circRNA_104208	-1.441	0.00648	hsa_circ_0078153	exonic	chr6	STXBP5	688
	hsa_circRNA_102101	-1.213	0.001403	hsa_circ_0044234	exonic	chr17	CDC27	274
	hsa_circRNA_104270	-1.187	0.006786	hsa_circ_0001666	exonic	chr6	FAM120B	2038
	hsa_circRNA_104211	-1.183	0.00879	hsa_circ_0007762	exonic	chr6	STXBP5	407
	hsa_circRNA_102492	-1.08911	0.00589757	hsa_circ_0050205	exonic	chr19	MEF2B	287
	hsa_circRNA_101429	-1.08247	0.0046678	hsa_circ_0033010	exonic	chr14	LGMN	168
	hsa_circRNA_002143	-1.042	0.000308	hsa_circ_0001907	intragenic	uncharacterized	LOC100507412	1340
	hsa_circRNA_001401	-1.00993	0.00245959	hsa_circ_0000965	intragenic	chr19	C19orf18	3447
	hsa_circRNA_001264	1.25097	0.0451959	hsa_circ_0000086	antisense	chr1	ST6GALNAC3	115

## Sheet: Sheet1
	Table S3. MANOVA test for comparing the two groups of high and low levels of circ_0044234 expression in terms of the tumor grade, lymph nodes metastasis (LNM), and tumor subtype (TNBC and nonTNBC).
	Multivariate Testsa
	Effect		Value	F	Hypothesis df	Error df	Sig.
	Intercept	Pillai's Trace	0.960993	437.299b	4	71	3.3961e-49
		Wilks' Lambda	0.0390068	437.299b	4	71	3.3961e-49
		Hotelling's Trace	24.6366	437.299b	4	71	3.3961e-49
		Roy's Largest Root	24.6366	437.299b	4	71	3.3961e-49
	circNominal	Pillai's Trace	0.462416	15.268b	4	71	4.69672e-09
		Wilks' Lambda	0.537584	15.268b	4	71	4.69672e-09
		Hotelling's Trace	0.860173	15.268b	4	71	4.69672e-09
		Roy's Largest Root	0.860173	15.268b	4	71	4.69672e-09
	a. Design: Intercept + circNominal
	b. Exact statistic
	Tests of Between-Subjects Effects
	Source		Type III Sum of Squares	df	Mean Square	F	Sig.
	Corrected Model	Ki67	1.895a	1	1.89474	8.43038	0.00486082
		Grade	12.645b	1	12.6447	37	4.76721e-08
		LNM	.474c	1	0.473684	1.91379	0.170702
		Subtypes	4.750d	1	4.75	26.6607	1.97451e-06
	Intercept	Ki67	189.474	1	189.474	843.038	3.44247e-42
		Grade	341.066	1	341.066	997.999	1.0601e-44
		LNM	159.211	1	159.211	643.247	3.0951e-38
		Subtypes	145.066	1	145.066	814.222	1.12335e-41
	circNominal	Ki67	1.89474	1	1.89474	8.43038	0.00486082
		Grade	12.6447	1	12.6447	37	4.76721e-08
		LNM	0.473684	1	0.473684	1.91379	0.170702
		Subtypes	4.75	1	4.75	26.6607	1.97451e-06
	Error	Ki67	16.6316	74	0.224751
		Grade	25.2895	74	0.34175
		LNM	18.3158	74	0.247511
		Subtypes	13.1842	74	0.178165
	Total	Ki67	208	76
		Grade	379	76
		LNM	178	76
		Subtypes	163	76
	Corrected Total	Ki67	18.5263	75
		Grade	37.9342	75
		LNM	18.7895	75
		Subtypes	17.9342	75
	a. R Squared = .102 (Adjusted R Squared = .090)
	b. R Squared = .333 (Adjusted R Squared = .324)
	c. R Squared = .025 (Adjusted R Squared = .012)
	d. R Squared = .265 (Adjusted R Squared = .255)
